# Supplementary material for: Structure and function of the Toscana virus cap-snatching endonuclease
Source: Nucleic Acids Res. 2019 Oct 4;47(20):10914–30. doi: 10.1093/nar/gkz838 (PMC6847833; doi:10.1093/nar/gkz838)
Supplement: gkz838_Supplemental_Files [file gkz838_supplemental_files.zip]

Archive with 2 entries (2 files):
- SupplementaryDataV5.pdf
- TOSV-EN-211-wt-SAXS-SEC.dat
