# Supplementary material for: Structure and function of the Toscana virus cap-snatching endonuclease
Source: Nucleic Acids Res. 2019 Oct 4;47(20):10914–30. doi: 10.1093/nar/gkz838 (PMC6847833; doi:10.1093/nar/gkz838)
Supplement: gkz838_Supplemental_Files [file gkz838_supplemental_files.zip › TOSV-EN-211-wt-SAXS-SEC.dat]

#####################################################################################################
# _diffrn_sofware                                   Foxtrot 3.5.2-3645
# clever-average-hplc-sample
# AbsTimeStamps                                     nan
# Motor1                                            nan
# Motor2                                            nan
# TimeStamps                                        80.7134099007
# gapTime                                           10.0
# Input parameters:
# (SampleWT_HPLCSample_00008/img{0}/AzInt_Px_2950) - (SampleWT_HPLCBuffer_00007)CAHPLCBuffer_3460
# (SampleWT_HPLCSample_00008/img{1}/AzInt_Px_2951) - (SampleWT_HPLCBuffer_00007)CAHPLCBuffer_3460
# (SampleWT_HPLCSample_00008/img{2}/AzInt_Px_2952) - (SampleWT_HPLCBuffer_00007)CAHPLCBuffer_3460
# (SampleWT_HPLCSample_00008/img{3}/AzInt_Px_2953) - (SampleWT_HPLCBuffer_00007)CAHPLCBuffer_3460
# (SampleWT_HPLCSample_00008/img{4}/AzInt_Px_2954) - (SampleWT_HPLCBuffer_00007)CAHPLCBuffer_3460
# (SampleWT_HPLCSample_00008/img{5}/AzInt_Px_2955) - (SampleWT_HPLCBuffer_00007)CAHPLCBuffer_3460
# (SampleWT_HPLCSample_00008/img{6}/AzInt_Px_2956) - (SampleWT_HPLCBuffer_00007)CAHPLCBuffer_3460
# (SampleWT_HPLCSample_00008/img{7}/AzInt_Px_2957) - (SampleWT_HPLCBuffer_00007)CAHPLCBuffer_3460
# (SampleWT_HPLCSample_00008/img{8}/AzInt_Px_2958) - (SampleWT_HPLCBuffer_00007)CAHPLCBuffer_3460
# (SampleWT_HPLCSample_00008/img{9}/AzInt_Px_2959) - (SampleWT_HPLCBuffer_00007)CAHPLCBuffer_3460
# (SampleWT_HPLCSample_00008/img{10}/AzInt_Px_2960) - (SampleWT_HPLCBuffer_00007)CAHPLCBuffer_3460
# (SampleWT_HPLCSample_00008/img{11}/AzInt_Px_2961) - (SampleWT_HPLCBuffer_00007)CAHPLCBuffer_3460
# (SampleWT_HPLCSample_00008/img{12}/AzInt_Px_2962) - (SampleWT_HPLCBuffer_00007)CAHPLCBuffer_3460
# (SampleWT_HPLCSample_00008/img{13}/AzInt_Px_2963) - (SampleWT_HPLCBuffer_00007)CAHPLCBuffer_3460
# (SampleWT_HPLCSample_00008/img{14}/AzInt_Px_2964) - (SampleWT_HPLCBuffer_00007)CAHPLCBuffer_3460
# (SampleWT_HPLCSample_00008/img{15}/AzInt_Px_2965) - (SampleWT_HPLCBuffer_00007)CAHPLCBuffer_3460
# (SampleWT_HPLCSample_00008/img{16}/AzInt_Px_2966) - (SampleWT_HPLCBuffer_00007)CAHPLCBuffer_3460
# (SampleWT_HPLCSample_00008/img{17}/AzInt_Px_2967) - (SampleWT_HPLCBuffer_00007)CAHPLCBuffer_3460
# (SampleWT_HPLCSample_00008/img{18}/AzInt_Px_2968) - (SampleWT_HPLCBuffer_00007)CAHPLCBuffer_3460
# (SampleWT_HPLCSample_00008/img{19}/AzInt_Px_2969) - (SampleWT_HPLCBuffer_00007)CAHPLCBuffer_3460
# (SampleWT_HPLCSample_00008/img{20}/AzInt_Px_2970) - (SampleWT_HPLCBuffer_00007)CAHPLCBuffer_3460
# (SampleWT_HPLCSample_00008/img{21}/AzInt_Px_2971) - (SampleWT_HPLCBuffer_00007)CAHPLCBuffer_3460
# (SampleWT_HPLCSample_00008/img{22}/AzInt_Px_2972) - (SampleWT_HPLCBuffer_00007)CAHPLCBuffer_3460
# (SampleWT_HPLCSample_00008/img{23}/AzInt_Px_2973) - (SampleWT_HPLCBuffer_00007)CAHPLCBuffer_3460
# (SampleWT_HPLCSample_00008/img{24}/AzInt_Px_2974) - (SampleWT_HPLCBuffer_00007)CAHPLCBuffer_3460
# (SampleWT_HPLCSample_00008/img{25}/AzInt_Px_2975) - (SampleWT_HPLCBuffer_00007)CAHPLCBuffer_3460
# (SampleWT_HPLCSample_00008/img{26}/AzInt_Px_2976) - (SampleWT_HPLCBuffer_00007)CAHPLCBuffer_3460
# (SampleWT_HPLCSample_00008/img{27}/AzInt_Px_2977) - (SampleWT_HPLCBuffer_00007)CAHPLCBuffer_3460
# (SampleWT_HPLCSample_00008/img{28}/AzInt_Px_2978) - (SampleWT_HPLCBuffer_00007)CAHPLCBuffer_3460
# (SampleWT_HPLCSample_00008/img{29}/AzInt_Px_2979) - (SampleWT_HPLCBuffer_00007)CAHPLCBuffer_3460
# (SampleWT_HPLCSample_00008/img{30}/AzInt_Px_2980) - (SampleWT_HPLCBuffer_00007)CAHPLCBuffer_3460
# (SampleWT_HPLCSample_00008/img{31}/AzInt_Px_2981) - (SampleWT_HPLCBuffer_00007)CAHPLCBuffer_3460
# (SampleWT_HPLCSample_00008/img{32}/AzInt_Px_2982) - (SampleWT_HPLCBuffer_00007)CAHPLCBuffer_3460
# (SampleWT_HPLCSample_00008/img{33}/AzInt_Px_2983) - (SampleWT_HPLCBuffer_00007)CAHPLCBuffer_3460
# (SampleWT_HPLCSample_00008/img{34}/AzInt_Px_2984) - (SampleWT_HPLCBuffer_00007)CAHPLCBuffer_3460
# (SampleWT_HPLCSample_00008/img{35}/AzInt_Px_2985) - (SampleWT_HPLCBuffer_00007)CAHPLCBuffer_3460
# (SampleWT_HPLCSample_00008/img{36}/AzInt_Px_2986) - (SampleWT_HPLCBuffer_00007)CAHPLCBuffer_3460
# (SampleWT_HPLCSample_00008/img{37}/AzInt_Px_2987) - (SampleWT_HPLCBuffer_00007)CAHPLCBuffer_3460
# (SampleWT_HPLCSample_00008/img{38}/AzInt_Px_2988) - (SampleWT_HPLCBuffer_00007)CAHPLCBuffer_3460
# (SampleWT_HPLCSample_00008/img{39}/AzInt_Px_2989) - (SampleWT_HPLCBuffer_00007)CAHPLCBuffer_3460
# (SampleWT_HPLCSample_00008/img{40}/AzInt_Px_2990) - (SampleWT_HPLCBuffer_00007)CAHPLCBuffer_3460
# (SampleWT_HPLCSample_00008/img{41}/AzInt_Px_2991) - (SampleWT_HPLCBuffer_00007)CAHPLCBuffer_3460
# (SampleWT_HPLCSample_00008/img{42}/AzInt_Px_2992) - (SampleWT_HPLCBuffer_00007)CAHPLCBuffer_3460
# (SampleWT_HPLCSample_00008/img{43}/AzInt_Px_2993) - (SampleWT_HPLCBuffer_00007)CAHPLCBuffer_3460
# (SampleWT_HPLCSample_00008/img{44}/AzInt_Px_2994) - (SampleWT_HPLCBuffer_00007)CAHPLCBuffer_3460
# (SampleWT_HPLCSample_00008/img{45}/AzInt_Px_2995) - (SampleWT_HPLCBuffer_00007)CAHPLCBuffer_3460
# (SampleWT_HPLCSample_00008/img{46}/AzInt_Px_2996) - (SampleWT_HPLCBuffer_00007)CAHPLCBuffer_3460
# (SampleWT_HPLCSample_00008/img{47}/AzInt_Px_2997) - (SampleWT_HPLCBuffer_00007)CAHPLCBuffer_3460
# (SampleWT_HPLCSample_00008/img{48}/AzInt_Px_2998) - (SampleWT_HPLCBuffer_00007)CAHPLCBuffer_3460
# (SampleWT_HPLCSample_00008/img{49}/AzInt_Px_2999) - (SampleWT_HPLCBuffer_00007)CAHPLCBuffer_3460
# (SampleWT_HPLCSample_00008/img{50}/AzInt_Px_3000) - (SampleWT_HPLCBuffer_00007)CAHPLCBuffer_3460
# (SampleWT_HPLCSample_00008/img{51}/AzInt_Px_3001) - (SampleWT_HPLCBuffer_00007)CAHPLCBuffer_3460
# (SampleWT_HPLCSample_00008/img{52}/AzInt_Px_3002) - (SampleWT_HPLCBuffer_00007)CAHPLCBuffer_3460
# (SampleWT_HPLCSample_00008/img{53}/AzInt_Px_3003) - (SampleWT_HPLCBuffer_00007)CAHPLCBuffer_3460
# (SampleWT_HPLCSample_00008/img{54}/AzInt_Px_3004) - (SampleWT_HPLCBuffer_00007)CAHPLCBuffer_3460
# (SampleWT_HPLCSample_00008/img{55}/AzInt_Px_3005) - (SampleWT_HPLCBuffer_00007)CAHPLCBuffer_3460
# (SampleWT_HPLCSample_00008/img{56}/AzInt_Px_3006) - (SampleWT_HPLCBuffer_00007)CAHPLCBuffer_3460
# (SampleWT_HPLCSample_00008/img{57}/AzInt_Px_3007) - (SampleWT_HPLCBuffer_00007)CAHPLCBuffer_3460
# (SampleWT_HPLCSample_00008/img{58}/AzInt_Px_3008) - (SampleWT_HPLCBuffer_00007)CAHPLCBuffer_3460
# (SampleWT_HPLCSample_00008/img{59}/AzInt_Px_3009) - (SampleWT_HPLCBuffer_00007)CAHPLCBuffer_3460
# (SampleWT_HPLCSample_00008/img{60}/AzInt_Px_3010) - (SampleWT_HPLCBuffer_00007)CAHPLCBuffer_3460
# (SampleWT_HPLCSample_00008/img{61}/AzInt_Px_3011) - (SampleWT_HPLCBuffer_00007)CAHPLCBuffer_3460
# (SampleWT_HPLCSample_00008/img{62}/AzInt_Px_3012) - (SampleWT_HPLCBuffer_00007)CAHPLCBuffer_3460
# (SampleWT_HPLCSample_00008/img{63}/AzInt_Px_3013) - (SampleWT_HPLCBuffer_00007)CAHPLCBuffer_3460
# (SampleWT_HPLCSample_00008/img{64}/AzInt_Px_3014) - (SampleWT_HPLCBuffer_00007)CAHPLCBuffer_3460
# (SampleWT_HPLCSample_00008/img{65}/AzInt_Px_3015) - (SampleWT_HPLCBuffer_00007)CAHPLCBuffer_3460
# (SampleWT_HPLCSample_00008/img{66}/AzInt_Px_3016) - (SampleWT_HPLCBuffer_00007)CAHPLCBuffer_3460
# (SampleWT_HPLCSample_00008/img{67}/AzInt_Px_3017) - (SampleWT_HPLCBuffer_00007)CAHPLCBuffer_3460
# (SampleWT_HPLCSample_00008/img{68}/AzInt_Px_3018) - (SampleWT_HPLCBuffer_00007)CAHPLCBuffer_3460
# (SampleWT_HPLCSample_00008/img{69}/AzInt_Px_3019) - (SampleWT_HPLCBuffer_00007)CAHPLCBuffer_3460
# (SampleWT_HPLCSample_00008/img{70}/AzInt_Px_3020) - (SampleWT_HPLCBuffer_00007)CAHPLCBuffer_3460
# (SampleWT_HPLCSample_00008/img{71}/AzInt_Px_3021) - (SampleWT_HPLCBuffer_00007)CAHPLCBuffer_3460
# (SampleWT_HPLCSample_00008/img{72}/AzInt_Px_3022) - (SampleWT_HPLCBuffer_00007)CAHPLCBuffer_3460
# (SampleWT_HPLCSample_00008/img{73}/AzInt_Px_3023) - (SampleWT_HPLCBuffer_00007)CAHPLCBuffer_3460
# (SampleWT_HPLCSample_00008/img{74}/AzInt_Px_3024) - (SampleWT_HPLCBuffer_00007)CAHPLCBuffer_3460
# (SampleWT_HPLCSample_00008/img{75}/AzInt_Px_3025) - (SampleWT_HPLCBuffer_00007)CAHPLCBuffer_3460
# (SampleWT_HPLCSample_00008/img{76}/AzInt_Px_3026) - (SampleWT_HPLCBuffer_00007)CAHPLCBuffer_3460
# (SampleWT_HPLCSample_00008/img{77}/AzInt_Px_3027) - (SampleWT_HPLCBuffer_00007)CAHPLCBuffer_3460
# (SampleWT_HPLCSample_00008/img{78}/AzInt_Px_3028) - (SampleWT_HPLCBuffer_00007)CAHPLCBuffer_3460
# (SampleWT_HPLCSample_00008/img{79}/AzInt_Px_3029) - (SampleWT_HPLCBuffer_00007)CAHPLCBuffer_3460
# (SampleWT_HPLCSample_00008/img{80}/AzInt_Px_3030) - (SampleWT_HPLCBuffer_00007)CAHPLCBuffer_3460
# (SampleWT_HPLCSample_00008/img{81}/AzInt_Px_3031) - (SampleWT_HPLCBuffer_00007)CAHPLCBuffer_3460
# (SampleWT_HPLCSample_00008/img{82}/AzInt_Px_3032) - (SampleWT_HPLCBuffer_00007)CAHPLCBuffer_3460
# (SampleWT_HPLCSample_00008/img{83}/AzInt_Px_3033) - (SampleWT_HPLCBuffer_00007)CAHPLCBuffer_3460
# (SampleWT_HPLCSample_00008/img{84}/AzInt_Px_3034) - (SampleWT_HPLCBuffer_00007)CAHPLCBuffer_3460
# (SampleWT_HPLCSample_00008/img{85}/AzInt_Px_3035) - (SampleWT_HPLCBuffer_00007)CAHPLCBuffer_3460
# (SampleWT_HPLCSample_00008/img{86}/AzInt_Px_3036) - (SampleWT_HPLCBuffer_00007)CAHPLCBuffer_3460
# (SampleWT_HPLCSample_00008/img{87}/AzInt_Px_3037) - (SampleWT_HPLCBuffer_00007)CAHPLCBuffer_3460
# (SampleWT_HPLCSample_00008/img{88}/AzInt_Px_3038) - (SampleWT_HPLCBuffer_00007)CAHPLCBuffer_3460
# (SampleWT_HPLCSample_00008/img{89}/AzInt_Px_3039) - (SampleWT_HPLCBuffer_00007)CAHPLCBuffer_3460
# (SampleWT_HPLCSample_00008/img{90}/AzInt_Px_3040) - (SampleWT_HPLCBuffer_00007)CAHPLCBuffer_3460
# (SampleWT_HPLCSample_00008/img{91}/AzInt_Px_3041) - (SampleWT_HPLCBuffer_00007)CAHPLCBuffer_3460
# (SampleWT_HPLCSample_00008/img{92}/AzInt_Px_3042) - (SampleWT_HPLCBuffer_00007)CAHPLCBuffer_3460
# (SampleWT_HPLCSample_00008/img{93}/AzInt_Px_3043) - (SampleWT_HPLCBuffer_00007)CAHPLCBuffer_3460
# (SampleWT_HPLCSample_00008/img{94}/AzInt_Px_3044) - (SampleWT_HPLCBuffer_00007)CAHPLCBuffer_3460
# (SampleWT_HPLCSample_00008/img{95}/AzInt_Px_3045) - (SampleWT_HPLCBuffer_00007)CAHPLCBuffer_3460
# (SampleWT_HPLCSample_00008/img{96}/AzInt_Px_3046) - (SampleWT_HPLCBuffer_00007)CAHPLCBuffer_3460
# (SampleWT_HPLCSample_00008/img{97}/AzInt_Px_3047) - (SampleWT_HPLCBuffer_00007)CAHPLCBuffer_3460
# (SampleWT_HPLCSample_00008/img{98}/AzInt_Px_3048) - (SampleWT_HPLCBuffer_00007)CAHPLCBuffer_3460
# (SampleWT_HPLCSample_00008/img{99}/AzInt_Px_3049) - (SampleWT_HPLCBuffer_00007)CAHPLCBuffer_3460
# (SampleWT_HPLCSample_00008/img{100}/AzInt_Px_3050) - (SampleWT_HPLCBuffer_00007)CAHPLCBuffer_3460
# (SampleWT_HPLCSample_00008/img{101}/AzInt_Px_3051) - (SampleWT_HPLCBuffer_00007)CAHPLCBuffer_3460
# (SampleWT_HPLCSample_00008/img{102}/AzInt_Px_3052) - (SampleWT_HPLCBuffer_00007)CAHPLCBuffer_3460
# (SampleWT_HPLCSample_00008/img{103}/AzInt_Px_3053) - (SampleWT_HPLCBuffer_00007)CAHPLCBuffer_3460
# (SampleWT_HPLCSample_00008/img{104}/AzInt_Px_3054) - (SampleWT_HPLCBuffer_00007)CAHPLCBuffer_3460
# (SampleWT_HPLCSample_00008/img{105}/AzInt_Px_3055) - (SampleWT_HPLCBuffer_00007)CAHPLCBuffer_3460
# (SampleWT_HPLCSample_00008/img{106}/AzInt_Px_3056) - (SampleWT_HPLCBuffer_00007)CAHPLCBuffer_3460
# (SampleWT_HPLCSample_00008/img{107}/AzInt_Px_3057) - (SampleWT_HPLCBuffer_00007)CAHPLCBuffer_3460
# (SampleWT_HPLCSample_00008/img{108}/AzInt_Px_3058) - (SampleWT_HPLCBuffer_00007)CAHPLCBuffer_3460
# (SampleWT_HPLCSample_00008/img{109}/AzInt_Px_3059) - (SampleWT_HPLCBuffer_00007)CAHPLCBuffer_3460
# (SampleWT_HPLCSample_00008/img{110}/AzInt_Px_3060) - (SampleWT_HPLCBuffer_00007)CAHPLCBuffer_3460
# (SampleWT_HPLCSample_00008/img{111}/AzInt_Px_3061) - (SampleWT_HPLCBuffer_00007)CAHPLCBuffer_3460
# (SampleWT_HPLCSample_00008/img{112}/AzInt_Px_3062) - (SampleWT_HPLCBuffer_00007)CAHPLCBuffer_3460
# (SampleWT_HPLCSample_00008/img{113}/AzInt_Px_3063) - (SampleWT_HPLCBuffer_00007)CAHPLCBuffer_3460
# (SampleWT_HPLCSample_00008/img{114}/AzInt_Px_3064) - (SampleWT_HPLCBuffer_00007)CAHPLCBuffer_3460
# (SampleWT_HPLCSample_00008/img{115}/AzInt_Px_3065) - (SampleWT_HPLCBuffer_00007)CAHPLCBuffer_3460
# (SampleWT_HPLCSample_00008/img{116}/AzInt_Px_3066) - (SampleWT_HPLCBuffer_00007)CAHPLCBuffer_3460
# (SampleWT_HPLCSample_00008/img{117}/AzInt_Px_3067) - (SampleWT_HPLCBuffer_00007)CAHPLCBuffer_3460
# (SampleWT_HPLCSample_00008/img{118}/AzInt_Px_3068) - (SampleWT_HPLCBuffer_00007)CAHPLCBuffer_3460
# (SampleWT_HPLCSample_00008/img{119}/AzInt_Px_3069) - (SampleWT_HPLCBuffer_00007)CAHPLCBuffer_3460
# (SampleWT_HPLCSample_00008/img{120}/AzInt_Px_3070) - (SampleWT_HPLCBuffer_00007)CAHPLCBuffer_3460
# (SampleWT_HPLCSample_00008/img{121}/AzInt_Px_3071) - (SampleWT_HPLCBuffer_00007)CAHPLCBuffer_3460
# (SampleWT_HPLCSample_00008/img{122}/AzInt_Px_3072) - (SampleWT_HPLCBuffer_00007)CAHPLCBuffer_3460
# (SampleWT_HPLCSample_00008/img{123}/AzInt_Px_3073) - (SampleWT_HPLCBuffer_00007)CAHPLCBuffer_3460
# (SampleWT_HPLCSample_00008/img{124}/AzInt_Px_3074) - (SampleWT_HPLCBuffer_00007)CAHPLCBuffer_3460
# (SampleWT_HPLCSample_00008/img{125}/AzInt_Px_3075) - (SampleWT_HPLCBuffer_00007)CAHPLCBuffer_3460
# (SampleWT_HPLCSample_00008/img{126}/AzInt_Px_3076) - (SampleWT_HPLCBuffer_00007)CAHPLCBuffer_3460
# (SampleWT_HPLCSample_00008/img{127}/AzInt_Px_3077) - (SampleWT_HPLCBuffer_00007)CAHPLCBuffer_3460
# (SampleWT_HPLCSample_00008/img{128}/AzInt_Px_3078) - (SampleWT_HPLCBuffer_00007)CAHPLCBuffer_3460
# (SampleWT_HPLCSample_00008/img{129}/AzInt_Px_3079) - (SampleWT_HPLCBuffer_00007)CAHPLCBuffer_3460
# (SampleWT_HPLCSample_00008/img{130}/AzInt_Px_3080) - (SampleWT_HPLCBuffer_00007)CAHPLCBuffer_3460
# (SampleWT_HPLCSample_00008/img{131}/AzInt_Px_3081) - (SampleWT_HPLCBuffer_00007)CAHPLCBuffer_3460
# (SampleWT_HPLCSample_00008/img{132}/AzInt_Px_3082) - (SampleWT_HPLCBuffer_00007)CAHPLCBuffer_3460
# (SampleWT_HPLCSample_00008/img{133}/AzInt_Px_3083) - (SampleWT_HPLCBuffer_00007)CAHPLCBuffer_3460
# (SampleWT_HPLCSample_00008/img{134}/AzInt_Px_3084) - (SampleWT_HPLCBuffer_00007)CAHPLCBuffer_3460
# (SampleWT_HPLCSample_00008/img{135}/AzInt_Px_3085) - (SampleWT_HPLCBuffer_00007)CAHPLCBuffer_3460
# (SampleWT_HPLCSample_00008/img{136}/AzInt_Px_3086) - (SampleWT_HPLCBuffer_00007)CAHPLCBuffer_3460
# (SampleWT_HPLCSample_00008/img{137}/AzInt_Px_3087) - (SampleWT_HPLCBuffer_00007)CAHPLCBuffer_3460
# (SampleWT_HPLCSample_00008/img{138}/AzInt_Px_3088) - (SampleWT_HPLCBuffer_00007)CAHPLCBuffer_3460
# (SampleWT_HPLCSample_00008/img{139}/AzInt_Px_3089) - (SampleWT_HPLCBuffer_00007)CAHPLCBuffer_3460
# (SampleWT_HPLCSample_00008/img{140}/AzInt_Px_3090) - (SampleWT_HPLCBuffer_00007)CAHPLCBuffer_3460
# (SampleWT_HPLCSample_00008/img{141}/AzInt_Px_3091) - (SampleWT_HPLCBuffer_00007)CAHPLCBuffer_3460
# (SampleWT_HPLCSample_00008/img{142}/AzInt_Px_3092) - (SampleWT_HPLCBuffer_00007)CAHPLCBuffer_3460
# (SampleWT_HPLCSample_00008/img{143}/AzInt_Px_3093) - (SampleWT_HPLCBuffer_00007)CAHPLCBuffer_3460
# (SampleWT_HPLCSample_00008/img{144}/AzInt_Px_3094) - (SampleWT_HPLCBuffer_00007)CAHPLCBuffer_3460
# (SampleWT_HPLCSample_00008/img{145}/AzInt_Px_3095) - (SampleWT_HPLCBuffer_00007)CAHPLCBuffer_3460
# (SampleWT_HPLCSample_00008/img{146}/AzInt_Px_3096) - (SampleWT_HPLCBuffer_00007)CAHPLCBuffer_3460
# (SampleWT_HPLCSample_00008/img{147}/AzInt_Px_3097) - (SampleWT_HPLCBuffer_00007)CAHPLCBuffer_3460
# (SampleWT_HPLCSample_00008/img{148}/AzInt_Px_3098) - (SampleWT_HPLCBuffer_00007)CAHPLCBuffer_3460
# (SampleWT_HPLCSample_00008/img{149}/AzInt_Px_3099) - (SampleWT_HPLCBuffer_00007)CAHPLCBuffer_3460
# (SampleWT_HPLCSample_00008/img{150}/AzInt_Px_3100) - (SampleWT_HPLCBuffer_00007)CAHPLCBuffer_3460
# (SampleWT_HPLCSample_00008/img{151}/AzInt_Px_3101) - (SampleWT_HPLCBuffer_00007)CAHPLCBuffer_3460
# (SampleWT_HPLCSample_00008/img{152}/AzInt_Px_3102) - (SampleWT_HPLCBuffer_00007)CAHPLCBuffer_3460
# (SampleWT_HPLCSample_00008/img{153}/AzInt_Px_3103) - (SampleWT_HPLCBuffer_00007)CAHPLCBuffer_3460
# (SampleWT_HPLCSample_00008/img{154}/AzInt_Px_3104) - (SampleWT_HPLCBuffer_00007)CAHPLCBuffer_3460
# (SampleWT_HPLCSample_00008/img{155}/AzInt_Px_3105) - (SampleWT_HPLCBuffer_00007)CAHPLCBuffer_3460
# (SampleWT_HPLCSample_00008/img{156}/AzInt_Px_3106) - (SampleWT_HPLCBuffer_00007)CAHPLCBuffer_3460
# (SampleWT_HPLCSample_00008/img{157}/AzInt_Px_3107) - (SampleWT_HPLCBuffer_00007)CAHPLCBuffer_3460
# (SampleWT_HPLCSample_00008/img{158}/AzInt_Px_3108) - (SampleWT_HPLCBuffer_00007)CAHPLCBuffer_3460
# (SampleWT_HPLCSample_00008/img{159}/AzInt_Px_3109) - (SampleWT_HPLCBuffer_00007)CAHPLCBuffer_3460
# (SampleWT_HPLCSample_00008/img{160}/AzInt_Px_3110) - (SampleWT_HPLCBuffer_00007)CAHPLCBuffer_3460
# (SampleWT_HPLCSample_00008/img{161}/AzInt_Px_3111) - (SampleWT_HPLCBuffer_00007)CAHPLCBuffer_3460
# (SampleWT_HPLCSample_00008/img{162}/AzInt_Px_3112) - (SampleWT_HPLCBuffer_00007)CAHPLCBuffer_3460
# (SampleWT_HPLCSample_00008/img{163}/AzInt_Px_3113) - (SampleWT_HPLCBuffer_00007)CAHPLCBuffer_3460
# (SampleWT_HPLCSample_00008/img{164}/AzInt_Px_3114) - (SampleWT_HPLCBuffer_00007)CAHPLCBuffer_3460
# (SampleWT_HPLCSample_00008/img{165}/AzInt_Px_3115) - (SampleWT_HPLCBuffer_00007)CAHPLCBuffer_3460
# (SampleWT_HPLCSample_00008/img{166}/AzInt_Px_3116) - (SampleWT_HPLCBuffer_00007)CAHPLCBuffer_3460
# (SampleWT_HPLCSample_00008/img{167}/AzInt_Px_3117) - (SampleWT_HPLCBuffer_00007)CAHPLCBuffer_3460
# (SampleWT_HPLCSample_00008/img{168}/AzInt_Px_3118) - (SampleWT_HPLCBuffer_00007)CAHPLCBuffer_3460
# (SampleWT_HPLCSample_00008/img{169}/AzInt_Px_3119) - (SampleWT_HPLCBuffer_00007)CAHPLCBuffer_3460
# (SampleWT_HPLCSample_00008/img{170}/AzInt_Px_3120) - (SampleWT_HPLCBuffer_00007)CAHPLCBuffer_3460
# (SampleWT_HPLCSample_00008/img{171}/AzInt_Px_3121) - (SampleWT_HPLCBuffer_00007)CAHPLCBuffer_3460
# (SampleWT_HPLCSample_00008/img{172}/AzInt_Px_3122) - (SampleWT_HPLCBuffer_00007)CAHPLCBuffer_3460
# (SampleWT_HPLCSample_00008/img{173}/AzInt_Px_3123) - (SampleWT_HPLCBuffer_00007)CAHPLCBuffer_3460
# (SampleWT_HPLCSample_00008/img{174}/AzInt_Px_3124) - (SampleWT_HPLCBuffer_00007)CAHPLCBuffer_3460
# (SampleWT_HPLCSample_00008/img{175}/AzInt_Px_3125) - (SampleWT_HPLCBuffer_00007)CAHPLCBuffer_3460
# (SampleWT_HPLCSample_00008/img{176}/AzInt_Px_3126) - (SampleWT_HPLCBuffer_00007)CAHPLCBuffer_3460
# (SampleWT_HPLCSample_00008/img{177}/AzInt_Px_3127) - (SampleWT_HPLCBuffer_00007)CAHPLCBuffer_3460
# (SampleWT_HPLCSample_00008/img{178}/AzInt_Px_3128) - (SampleWT_HPLCBuffer_00007)CAHPLCBuffer_3460
# (SampleWT_HPLCSample_00008/img{179}/AzInt_Px_3129) - (SampleWT_HPLCBuffer_00007)CAHPLCBuffer_3460
# (SampleWT_HPLCSample_00008/img{180}/AzInt_Px_3130) - (SampleWT_HPLCBuffer_00007)CAHPLCBuffer_3460
# (SampleWT_HPLCSample_00008/img{181}/AzInt_Px_3131) - (SampleWT_HPLCBuffer_00007)CAHPLCBuffer_3460
# (SampleWT_HPLCSample_00008/img{182}/AzInt_Px_3132) - (SampleWT_HPLCBuffer_00007)CAHPLCBuffer_3460
# (SampleWT_HPLCSample_00008/img{183}/AzInt_Px_3133) - (SampleWT_HPLCBuffer_00007)CAHPLCBuffer_3460
# (SampleWT_HPLCSample_00008/img{184}/AzInt_Px_3134) - (SampleWT_HPLCBuffer_00007)CAHPLCBuffer_3460
# (SampleWT_HPLCSample_00008/img{185}/AzInt_Px_3135) - (SampleWT_HPLCBuffer_00007)CAHPLCBuffer_3460
# (SampleWT_HPLCSample_00008/img{186}/AzInt_Px_3136) - (SampleWT_HPLCBuffer_00007)CAHPLCBuffer_3460
# (SampleWT_HPLCSample_00008/img{187}/AzInt_Px_3137) - (SampleWT_HPLCBuffer_00007)CAHPLCBuffer_3460
# (SampleWT_HPLCSample_00008/img{188}/AzInt_Px_3138) - (SampleWT_HPLCBuffer_00007)CAHPLCBuffer_3460
# (SampleWT_HPLCSample_00008/img{189}/AzInt_Px_3139) - (SampleWT_HPLCBuffer_00007)CAHPLCBuffer_3460
# (SampleWT_HPLCSample_00008/img{190}/AzInt_Px_3140) - (SampleWT_HPLCBuffer_00007)CAHPLCBuffer_3460
# (SampleWT_HPLCSample_00008/img{191}/AzInt_Px_3141) - (SampleWT_HPLCBuffer_00007)CAHPLCBuffer_3460
# (SampleWT_HPLCSample_00008/img{192}/AzInt_Px_3142) - (SampleWT_HPLCBuffer_00007)CAHPLCBuffer_3460
# (SampleWT_HPLCSample_00008/img{193}/AzInt_Px_3143) - (SampleWT_HPLCBuffer_00007)CAHPLCBuffer_3460
# (SampleWT_HPLCSample_00008/img{194}/AzInt_Px_3144) - (SampleWT_HPLCBuffer_00007)CAHPLCBuffer_3460
# (SampleWT_HPLCSample_00008/img{195}/AzInt_Px_3145) - (SampleWT_HPLCBuffer_00007)CAHPLCBuffer_3460
# (SampleWT_HPLCSample_00008/img{196}/AzInt_Px_3146) - (SampleWT_HPLCBuffer_00007)CAHPLCBuffer_3460
# (SampleWT_HPLCSample_00008/img{197}/AzInt_Px_3147) - (SampleWT_HPLCBuffer_00007)CAHPLCBuffer_3460
# (SampleWT_HPLCSample_00008/img{198}/AzInt_Px_3148) - (SampleWT_HPLCBuffer_00007)CAHPLCBuffer_3460
# (SampleWT_HPLCSample_00008/img{199}/AzInt_Px_3149) - (SampleWT_HPLCBuffer_00007)CAHPLCBuffer_3460
# (SampleWT_HPLCSample_00008/img{200}/AzInt_Px_3150) - (SampleWT_HPLCBuffer_00007)CAHPLCBuffer_3460
# (SampleWT_HPLCSample_00008/img{201}/AzInt_Px_3151) - (SampleWT_HPLCBuffer_00007)CAHPLCBuffer_3460
# (SampleWT_HPLCSample_00008/img{202}/AzInt_Px_3152) - (SampleWT_HPLCBuffer_00007)CAHPLCBuffer_3460
# (SampleWT_HPLCSample_00008/img{203}/AzInt_Px_3153) - (SampleWT_HPLCBuffer_00007)CAHPLCBuffer_3460
# (SampleWT_HPLCSample_00008/img{204}/AzInt_Px_3154) - (SampleWT_HPLCBuffer_00007)CAHPLCBuffer_3460
# (SampleWT_HPLCSample_00008/img{205}/AzInt_Px_3155) - (SampleWT_HPLCBuffer_00007)CAHPLCBuffer_3460
# (SampleWT_HPLCSample_00008/img{206}/AzInt_Px_3156) - (SampleWT_HPLCBuffer_00007)CAHPLCBuffer_3460
# (SampleWT_HPLCSample_00008/img{207}/AzInt_Px_3157) - (SampleWT_HPLCBuffer_00007)CAHPLCBuffer_3460
# (SampleWT_HPLCSample_00008/img{208}/AzInt_Px_3158) - (SampleWT_HPLCBuffer_00007)CAHPLCBuffer_3460
# (SampleWT_HPLCSample_00008/img{209}/AzInt_Px_3159) - (SampleWT_HPLCBuffer_00007)CAHPLCBuffer_3460
# (SampleWT_HPLCSample_00008/img{210}/AzInt_Px_3160) - (SampleWT_HPLCBuffer_00007)CAHPLCBuffer_3460
# (SampleWT_HPLCSample_00008/img{211}/AzInt_Px_3161) - (SampleWT_HPLCBuffer_00007)CAHPLCBuffer_3460
# (SampleWT_HPLCSample_00008/img{212}/AzInt_Px_3162) - (SampleWT_HPLCBuffer_00007)CAHPLCBuffer_3460
# (SampleWT_HPLCSample_00008/img{213}/AzInt_Px_3163) - (SampleWT_HPLCBuffer_00007)CAHPLCBuffer_3460
# (SampleWT_HPLCSample_00008/img{214}/AzInt_Px_3164) - (SampleWT_HPLCBuffer_00007)CAHPLCBuffer_3460
# (SampleWT_HPLCSample_00008/img{215}/AzInt_Px_3165) - (SampleWT_HPLCBuffer_00007)CAHPLCBuffer_3460
# (SampleWT_HPLCSample_00008/img{216}/AzInt_Px_3166) - (SampleWT_HPLCBuffer_00007)CAHPLCBuffer_3460
# (SampleWT_HPLCSample_00008/img{217}/AzInt_Px_3167) - (SampleWT_HPLCBuffer_00007)CAHPLCBuffer_3460
# (SampleWT_HPLCSample_00008/img{218}/AzInt_Px_3168) - (SampleWT_HPLCBuffer_00007)CAHPLCBuffer_3460
# (SampleWT_HPLCSample_00008/img{219}/AzInt_Px_3169) - (SampleWT_HPLCBuffer_00007)CAHPLCBuffer_3460
# (SampleWT_HPLCSample_00008/img{220}/AzInt_Px_3170) - (SampleWT_HPLCBuffer_00007)CAHPLCBuffer_3460
# (SampleWT_HPLCSample_00008/img{221}/AzInt_Px_3171) - (SampleWT_HPLCBuffer_00007)CAHPLCBuffer_3460
# (SampleWT_HPLCSample_00008/img{222}/AzInt_Px_3172) - (SampleWT_HPLCBuffer_00007)CAHPLCBuffer_3460
# (SampleWT_HPLCSample_00008/img{223}/AzInt_Px_3173) - (SampleWT_HPLCBuffer_00007)CAHPLCBuffer_3460
# (SampleWT_HPLCSample_00008/img{224}/AzInt_Px_3174) - (SampleWT_HPLCBuffer_00007)CAHPLCBuffer_3460
# (SampleWT_HPLCSample_00008/img{225}/AzInt_Px_3175) - (SampleWT_HPLCBuffer_00007)CAHPLCBuffer_3460
# (SampleWT_HPLCSample_00008/img{226}/AzInt_Px_3176) - (SampleWT_HPLCBuffer_00007)CAHPLCBuffer_3460
# (SampleWT_HPLCSample_00008/img{227}/AzInt_Px_3177) - (SampleWT_HPLCBuffer_00007)CAHPLCBuffer_3460
# (SampleWT_HPLCSample_00008/img{228}/AzInt_Px_3178) - (SampleWT_HPLCBuffer_00007)CAHPLCBuffer_3460
# (SampleWT_HPLCSample_00008/img{229}/AzInt_Px_3179) - (SampleWT_HPLCBuffer_00007)CAHPLCBuffer_3460
# (SampleWT_HPLCSample_00008/img{230}/AzInt_Px_3180) - (SampleWT_HPLCBuffer_00007)CAHPLCBuffer_3460
# (SampleWT_HPLCSample_00008/img{231}/AzInt_Px_3181) - (SampleWT_HPLCBuffer_00007)CAHPLCBuffer_3460
# (SampleWT_HPLCSample_00008/img{232}/AzInt_Px_3182) - (SampleWT_HPLCBuffer_00007)CAHPLCBuffer_3460
# (SampleWT_HPLCSample_00008/img{233}/AzInt_Px_3183) - (SampleWT_HPLCBuffer_00007)CAHPLCBuffer_3460
# (SampleWT_HPLCSample_00008/img{234}/AzInt_Px_3184) - (SampleWT_HPLCBuffer_00007)CAHPLCBuffer_3460
# (SampleWT_HPLCSample_00008/img{235}/AzInt_Px_3185) - (SampleWT_HPLCBuffer_00007)CAHPLCBuffer_3460
# (SampleWT_HPLCSample_00008/img{236}/AzInt_Px_3186) - (SampleWT_HPLCBuffer_00007)CAHPLCBuffer_3460
# (SampleWT_HPLCSample_00008/img{237}/AzInt_Px_3187) - (SampleWT_HPLCBuffer_00007)CAHPLCBuffer_3460
# (SampleWT_HPLCSample_00008/img{238}/AzInt_Px_3188) - (SampleWT_HPLCBuffer_00007)CAHPLCBuffer_3460
# (SampleWT_HPLCSample_00008/img{239}/AzInt_Px_3189) - (SampleWT_HPLCBuffer_00007)CAHPLCBuffer_3460
# (SampleWT_HPLCSample_00008/img{240}/AzInt_Px_3190) - (SampleWT_HPLCBuffer_00007)CAHPLCBuffer_3460
# (SampleWT_HPLCSample_00008/img{241}/AzInt_Px_3191) - (SampleWT_HPLCBuffer_00007)CAHPLCBuffer_3460
# (SampleWT_HPLCSample_00008/img{242}/AzInt_Px_3192) - (SampleWT_HPLCBuffer_00007)CAHPLCBuffer_3460
# (SampleWT_HPLCSample_00008/img{243}/AzInt_Px_3193) - (SampleWT_HPLCBuffer_00007)CAHPLCBuffer_3460
# (SampleWT_HPLCSample_00008/img{244}/AzInt_Px_3194) - (SampleWT_HPLCBuffer_00007)CAHPLCBuffer_3460
# (SampleWT_HPLCSample_00008/img{245}/AzInt_Px_3195) - (SampleWT_HPLCBuffer_00007)CAHPLCBuffer_3460
# (SampleWT_HPLCSample_00008/img{246}/AzInt_Px_3196) - (SampleWT_HPLCBuffer_00007)CAHPLCBuffer_3460
# (SampleWT_HPLCSample_00008/img{247}/AzInt_Px_3197) - (SampleWT_HPLCBuffer_00007)CAHPLCBuffer_3460
# (SampleWT_HPLCSample_00008/img{248}/AzInt_Px_3198) - (SampleWT_HPLCBuffer_00007)CAHPLCBuffer_3460
# (SampleWT_HPLCSample_00008/img{249}/AzInt_Px_3199) - (SampleWT_HPLCBuffer_00007)CAHPLCBuffer_3460
# (SampleWT_HPLCSample_00008/img{250}/AzInt_Px_3200) - (SampleWT_HPLCBuffer_00007)CAHPLCBuffer_3460
# (SampleWT_HPLCSample_00008/img{251}/AzInt_Px_3201) - (SampleWT_HPLCBuffer_00007)CAHPLCBuffer_3460
# (SampleWT_HPLCSample_00008/img{252}/AzInt_Px_3202) - (SampleWT_HPLCBuffer_00007)CAHPLCBuffer_3460
# (SampleWT_HPLCSample_00008/img{253}/AzInt_Px_3203) - (SampleWT_HPLCBuffer_00007)CAHPLCBuffer_3460
# (SampleWT_HPLCSample_00008/img{254}/AzInt_Px_3204) - (SampleWT_HPLCBuffer_00007)CAHPLCBuffer_3460
# (SampleWT_HPLCSample_00008/img{255}/AzInt_Px_3205) - (SampleWT_HPLCBuffer_00007)CAHPLCBuffer_3460
# (SampleWT_HPLCSample_00008/img{256}/AzInt_Px_3206) - (SampleWT_HPLCBuffer_00007)CAHPLCBuffer_3460
# (SampleWT_HPLCSample_00008/img{257}/AzInt_Px_3207) - (SampleWT_HPLCBuffer_00007)CAHPLCBuffer_3460
# (SampleWT_HPLCSample_00008/img{258}/AzInt_Px_3208) - (SampleWT_HPLCBuffer_00007)CAHPLCBuffer_3460
# (SampleWT_HPLCSample_00008/img{259}/AzInt_Px_3209) - (SampleWT_HPLCBuffer_00007)CAHPLCBuffer_3460
# (SampleWT_HPLCSample_00008/img{260}/AzInt_Px_3210) - (SampleWT_HPLCBuffer_00007)CAHPLCBuffer_3460
# (SampleWT_HPLCSample_00008/img{261}/AzInt_Px_3211) - (SampleWT_HPLCBuffer_00007)CAHPLCBuffer_3460
# (SampleWT_HPLCSample_00008/img{262}/AzInt_Px_3212) - (SampleWT_HPLCBuffer_00007)CAHPLCBuffer_3460
# (SampleWT_HPLCSample_00008/img{263}/AzInt_Px_3213) - (SampleWT_HPLCBuffer_00007)CAHPLCBuffer_3460
# (SampleWT_HPLCSample_00008/img{264}/AzInt_Px_3214) - (SampleWT_HPLCBuffer_00007)CAHPLCBuffer_3460
# (SampleWT_HPLCSample_00008/img{265}/AzInt_Px_3215) - (SampleWT_HPLCBuffer_00007)CAHPLCBuffer_3460
# (SampleWT_HPLCSample_00008/img{266}/AzInt_Px_3216) - (SampleWT_HPLCBuffer_00007)CAHPLCBuffer_3460
# (SampleWT_HPLCSample_00008/img{267}/AzInt_Px_3217) - (SampleWT_HPLCBuffer_00007)CAHPLCBuffer_3460
# (SampleWT_HPLCSample_00008/img{268}/AzInt_Px_3218) - (SampleWT_HPLCBuffer_00007)CAHPLCBuffer_3460
# (SampleWT_HPLCSample_00008/img{269}/AzInt_Px_3219) - (SampleWT_HPLCBuffer_00007)CAHPLCBuffer_3460
# (SampleWT_HPLCSample_00008/img{270}/AzInt_Px_3220) - (SampleWT_HPLCBuffer_00007)CAHPLCBuffer_3460
# (SampleWT_HPLCSample_00008/img{271}/AzInt_Px_3221) - (SampleWT_HPLCBuffer_00007)CAHPLCBuffer_3460
# (SampleWT_HPLCSample_00008/img{272}/AzInt_Px_3222) - (SampleWT_HPLCBuffer_00007)CAHPLCBuffer_3460
# (SampleWT_HPLCSample_00008/img{273}/AzInt_Px_3223) - (SampleWT_HPLCBuffer_00007)CAHPLCBuffer_3460
# (SampleWT_HPLCSample_00008/img{274}/AzInt_Px_3224) - (SampleWT_HPLCBuffer_00007)CAHPLCBuffer_3460
# (SampleWT_HPLCSample_00008/img{275}/AzInt_Px_3225) - (SampleWT_HPLCBuffer_00007)CAHPLCBuffer_3460
# (SampleWT_HPLCSample_00008/img{276}/AzInt_Px_3226) - (SampleWT_HPLCBuffer_00007)CAHPLCBuffer_3460
# (SampleWT_HPLCSample_00008/img{277}/AzInt_Px_3227) - (SampleWT_HPLCBuffer_00007)CAHPLCBuffer_3460
# (SampleWT_HPLCSample_00008/img{278}/AzInt_Px_3228) - (SampleWT_HPLCBuffer_00007)CAHPLCBuffer_3460
# (SampleWT_HPLCSample_00008/img{279}/AzInt_Px_3229) - (SampleWT_HPLCBuffer_00007)CAHPLCBuffer_3460
# (SampleWT_HPLCSample_00008/img{280}/AzInt_Px_3230) - (SampleWT_HPLCBuffer_00007)CAHPLCBuffer_3460
# (SampleWT_HPLCSample_00008/img{281}/AzInt_Px_3231) - (SampleWT_HPLCBuffer_00007)CAHPLCBuffer_3460
# (SampleWT_HPLCSample_00008/img{282}/AzInt_Px_3232) - (SampleWT_HPLCBuffer_00007)CAHPLCBuffer_3460
# (SampleWT_HPLCSample_00008/img{283}/AzInt_Px_3233) - (SampleWT_HPLCBuffer_00007)CAHPLCBuffer_3460
# (SampleWT_HPLCSample_00008/img{284}/AzInt_Px_3234) - (SampleWT_HPLCBuffer_00007)CAHPLCBuffer_3460
# (SampleWT_HPLCSample_00008/img{285}/AzInt_Px_3235) - (SampleWT_HPLCBuffer_00007)CAHPLCBuffer_3460
# (SampleWT_HPLCSample_00008/img{286}/AzInt_Px_3236) - (SampleWT_HPLCBuffer_00007)CAHPLCBuffer_3460
# (SampleWT_HPLCSample_00008/img{287}/AzInt_Px_3237) - (SampleWT_HPLCBuffer_00007)CAHPLCBuffer_3460
# (SampleWT_HPLCSample_00008/img{288}/AzInt_Px_3238) - (SampleWT_HPLCBuffer_00007)CAHPLCBuffer_3460
# (SampleWT_HPLCSample_00008/img{289}/AzInt_Px_3239) - (SampleWT_HPLCBuffer_00007)CAHPLCBuffer_3460
# (SampleWT_HPLCSample_00008/img{290}/AzInt_Px_3240) - (SampleWT_HPLCBuffer_00007)CAHPLCBuffer_3460
# (SampleWT_HPLCSample_00008/img{291}/AzInt_Px_3241) - (SampleWT_HPLCBuffer_00007)CAHPLCBuffer_3460
# (SampleWT_HPLCSample_00008/img{292}/AzInt_Px_3242) - (SampleWT_HPLCBuffer_00007)CAHPLCBuffer_3460
# (SampleWT_HPLCSample_00008/img{293}/AzInt_Px_3243) - (SampleWT_HPLCBuffer_00007)CAHPLCBuffer_3460
# (SampleWT_HPLCSample_00008/img{294}/AzInt_Px_3244) - (SampleWT_HPLCBuffer_00007)CAHPLCBuffer_3460
# (SampleWT_HPLCSample_00008/img{295}/AzInt_Px_3245) - (SampleWT_HPLCBuffer_00007)CAHPLCBuffer_3460
# (SampleWT_HPLCSample_00008/img{296}/AzInt_Px_3246) - (SampleWT_HPLCBuffer_00007)CAHPLCBuffer_3460
# (SampleWT_HPLCSample_00008/img{297}/AzInt_Px_3247) - (SampleWT_HPLCBuffer_00007)CAHPLCBuffer_3460
# (SampleWT_HPLCSample_00008/img{298}/AzInt_Px_3248) - (SampleWT_HPLCBuffer_00007)CAHPLCBuffer_3460
# (SampleWT_HPLCSample_00008/img{299}/AzInt_Px_3249) - (SampleWT_HPLCBuffer_00007)CAHPLCBuffer_3460
# (SampleWT_HPLCSample_00008/img{300}/AzInt_Px_3250) - (SampleWT_HPLCBuffer_00007)CAHPLCBuffer_3460
# (SampleWT_HPLCSample_00008/img{301}/AzInt_Px_3251) - (SampleWT_HPLCBuffer_00007)CAHPLCBuffer_3460
# (SampleWT_HPLCSample_00008/img{302}/AzInt_Px_3252) - (SampleWT_HPLCBuffer_00007)CAHPLCBuffer_3460
# (SampleWT_HPLCSample_00008/img{303}/AzInt_Px_3253) - (SampleWT_HPLCBuffer_00007)CAHPLCBuffer_3460
# (SampleWT_HPLCSample_00008/img{304}/AzInt_Px_3254) - (SampleWT_HPLCBuffer_00007)CAHPLCBuffer_3460
# (SampleWT_HPLCSample_00008/img{305}/AzInt_Px_3255) - (SampleWT_HPLCBuffer_00007)CAHPLCBuffer_3460
# (SampleWT_HPLCSample_00008/img{306}/AzInt_Px_3256) - (SampleWT_HPLCBuffer_00007)CAHPLCBuffer_3460
# (SampleWT_HPLCSample_00008/img{307}/AzInt_Px_3257) - (SampleWT_HPLCBuffer_00007)CAHPLCBuffer_3460
# (SampleWT_HPLCSample_00008/img{308}/AzInt_Px_3258) - (SampleWT_HPLCBuffer_00007)CAHPLCBuffer_3460
# (SampleWT_HPLCSample_00008/img{309}/AzInt_Px_3259) - (SampleWT_HPLCBuffer_00007)CAHPLCBuffer_3460
# (SampleWT_HPLCSample_00008/img{310}/AzInt_Px_3260) - (SampleWT_HPLCBuffer_00007)CAHPLCBuffer_3460
# (SampleWT_HPLCSample_00008/img{311}/AzInt_Px_3261) - (SampleWT_HPLCBuffer_00007)CAHPLCBuffer_3460
# (SampleWT_HPLCSample_00008/img{312}/AzInt_Px_3262) - (SampleWT_HPLCBuffer_00007)CAHPLCBuffer_3460
# (SampleWT_HPLCSample_00008/img{313}/AzInt_Px_3263) - (SampleWT_HPLCBuffer_00007)CAHPLCBuffer_3460
# (SampleWT_HPLCSample_00008/img{314}/AzInt_Px_3264) - (SampleWT_HPLCBuffer_00007)CAHPLCBuffer_3460
# (SampleWT_HPLCSample_00008/img{315}/AzInt_Px_3265) - (SampleWT_HPLCBuffer_00007)CAHPLCBuffer_3460
# (SampleWT_HPLCSample_00008/img{316}/AzInt_Px_3266) - (SampleWT_HPLCBuffer_00007)CAHPLCBuffer_3460
# (SampleWT_HPLCSample_00008/img{317}/AzInt_Px_3267) - (SampleWT_HPLCBuffer_00007)CAHPLCBuffer_3460
# (SampleWT_HPLCSample_00008/img{318}/AzInt_Px_3268) - (SampleWT_HPLCBuffer_00007)CAHPLCBuffer_3460
# (SampleWT_HPLCSample_00008/img{319}/AzInt_Px_3269) - (SampleWT_HPLCBuffer_00007)CAHPLCBuffer_3460
# (SampleWT_HPLCSample_00008/img{320}/AzInt_Px_3270) - (SampleWT_HPLCBuffer_00007)CAHPLCBuffer_3460
# (SampleWT_HPLCSample_00008/img{321}/AzInt_Px_3271) - (SampleWT_HPLCBuffer_00007)CAHPLCBuffer_3460
# (SampleWT_HPLCSample_00008/img{322}/AzInt_Px_3272) - (SampleWT_HPLCBuffer_00007)CAHPLCBuffer_3460
# (SampleWT_HPLCSample_00008/img{323}/AzInt_Px_3273) - (SampleWT_HPLCBuffer_00007)CAHPLCBuffer_3460
# (SampleWT_HPLCSample_00008/img{324}/AzInt_Px_3274) - (SampleWT_HPLCBuffer_00007)CAHPLCBuffer_3460
# (SampleWT_HPLCSample_00008/img{325}/AzInt_Px_3275) - (SampleWT_HPLCBuffer_00007)CAHPLCBuffer_3460
# (SampleWT_HPLCSample_00008/img{326}/AzInt_Px_3276) - (SampleWT_HPLCBuffer_00007)CAHPLCBuffer_3460
# (SampleWT_HPLCSample_00008/img{327}/AzInt_Px_3277) - (SampleWT_HPLCBuffer_00007)CAHPLCBuffer_3460
# (SampleWT_HPLCSample_00008/img{328}/AzInt_Px_3278) - (SampleWT_HPLCBuffer_00007)CAHPLCBuffer_3460
# (SampleWT_HPLCSample_00008/img{329}/AzInt_Px_3279) - (SampleWT_HPLCBuffer_00007)CAHPLCBuffer_3460
# (SampleWT_HPLCSample_00008/img{330}/AzInt_Px_3280) - (SampleWT_HPLCBuffer_00007)CAHPLCBuffer_3460
# (SampleWT_HPLCSample_00008/img{331}/AzInt_Px_3281) - (SampleWT_HPLCBuffer_00007)CAHPLCBuffer_3460
# (SampleWT_HPLCSample_00008/img{332}/AzInt_Px_3282) - (SampleWT_HPLCBuffer_00007)CAHPLCBuffer_3460
# (SampleWT_HPLCSample_00008/img{333}/AzInt_Px_3283) - (SampleWT_HPLCBuffer_00007)CAHPLCBuffer_3460
# (SampleWT_HPLCSample_00008/img{334}/AzInt_Px_3284) - (SampleWT_HPLCBuffer_00007)CAHPLCBuffer_3460
# (SampleWT_HPLCSample_00008/img{335}/AzInt_Px_3285) - (SampleWT_HPLCBuffer_00007)CAHPLCBuffer_3460
# (SampleWT_HPLCSample_00008/img{336}/AzInt_Px_3286) - (SampleWT_HPLCBuffer_00007)CAHPLCBuffer_3460
# (SampleWT_HPLCSample_00008/img{337}/AzInt_Px_3287) - (SampleWT_HPLCBuffer_00007)CAHPLCBuffer_3460
# (SampleWT_HPLCSample_00008/img{338}/AzInt_Px_3288) - (SampleWT_HPLCBuffer_00007)CAHPLCBuffer_3460
# (SampleWT_HPLCSample_00008/img{339}/AzInt_Px_3289) - (SampleWT_HPLCBuffer_00007)CAHPLCBuffer_3460
# (SampleWT_HPLCSample_00008/img{340}/AzInt_Px_3290) - (SampleWT_HPLCBuffer_00007)CAHPLCBuffer_3460
# (SampleWT_HPLCSample_00008/img{341}/AzInt_Px_3291) - (SampleWT_HPLCBuffer_00007)CAHPLCBuffer_3460
# (SampleWT_HPLCSample_00008/img{342}/AzInt_Px_3292) - (SampleWT_HPLCBuffer_00007)CAHPLCBuffer_3460
# (SampleWT_HPLCSample_00008/img{343}/AzInt_Px_3293) - (SampleWT_HPLCBuffer_00007)CAHPLCBuffer_3460
# (SampleWT_HPLCSample_00008/img{344}/AzInt_Px_3294) - (SampleWT_HPLCBuffer_00007)CAHPLCBuffer_3460
# (SampleWT_HPLCSample_00008/img{345}/AzInt_Px_3295) - (SampleWT_HPLCBuffer_00007)CAHPLCBuffer_3460
# (SampleWT_HPLCSample_00008/img{346}/AzInt_Px_3296) - (SampleWT_HPLCBuffer_00007)CAHPLCBuffer_3460
# (SampleWT_HPLCSample_00008/img{347}/AzInt_Px_3297) - (SampleWT_HPLCBuffer_00007)CAHPLCBuffer_3460
# (SampleWT_HPLCSample_00008/img{348}/AzInt_Px_3298) - (SampleWT_HPLCBuffer_00007)CAHPLCBuffer_3460
# (SampleWT_HPLCSample_00008/img{349}/AzInt_Px_3299) - (SampleWT_HPLCBuffer_00007)CAHPLCBuffer_3460
# (SampleWT_HPLCSample_00008/img{350}/AzInt_Px_3300) - (SampleWT_HPLCBuffer_00007)CAHPLCBuffer_3460
# (SampleWT_HPLCSample_00008/img{351}/AzInt_Px_3301) - (SampleWT_HPLCBuffer_00007)CAHPLCBuffer_3460
# (SampleWT_HPLCSample_00008/img{352}/AzInt_Px_3302) - (SampleWT_HPLCBuffer_00007)CAHPLCBuffer_3460
# (SampleWT_HPLCSample_00008/img{353}/AzInt_Px_3303) - (SampleWT_HPLCBuffer_00007)CAHPLCBuffer_3460
# (SampleWT_HPLCSample_00008/img{354}/AzInt_Px_3304) - (SampleWT_HPLCBuffer_00007)CAHPLCBuffer_3460
# (SampleWT_HPLCSample_00008/img{355}/AzInt_Px_3305) - (SampleWT_HPLCBuffer_00007)CAHPLCBuffer_3460
# (SampleWT_HPLCSample_00008/img{356}/AzInt_Px_3306) - (SampleWT_HPLCBuffer_00007)CAHPLCBuffer_3460
# (SampleWT_HPLCSample_00008/img{357}/AzInt_Px_3307) - (SampleWT_HPLCBuffer_00007)CAHPLCBuffer_3460
# (SampleWT_HPLCSample_00008/img{358}/AzInt_Px_3308) - (SampleWT_HPLCBuffer_00007)CAHPLCBuffer_3460
# (SampleWT_HPLCSample_00008/img{359}/AzInt_Px_3309) - (SampleWT_HPLCBuffer_00007)CAHPLCBuffer_3460
# (SampleWT_HPLCSample_00008/img{360}/AzInt_Px_3310) - (SampleWT_HPLCBuffer_00007)CAHPLCBuffer_3460
# (SampleWT_HPLCSample_00008/img{361}/AzInt_Px_3311) - (SampleWT_HPLCBuffer_00007)CAHPLCBuffer_3460
# (SampleWT_HPLCSample_00008/img{362}/AzInt_Px_3312) - (SampleWT_HPLCBuffer_00007)CAHPLCBuffer_3460
# (SampleWT_HPLCSample_00008/img{363}/AzInt_Px_3313) - (SampleWT_HPLCBuffer_00007)CAHPLCBuffer_3460
# (SampleWT_HPLCSample_00008/img{364}/AzInt_Px_3314) - (SampleWT_HPLCBuffer_00007)CAHPLCBuffer_3460
# (SampleWT_HPLCSample_00008/img{365}/AzInt_Px_3315) - (SampleWT_HPLCBuffer_00007)CAHPLCBuffer_3460
# (SampleWT_HPLCSample_00008/img{366}/AzInt_Px_3316) - (SampleWT_HPLCBuffer_00007)CAHPLCBuffer_3460
# (SampleWT_HPLCSample_00008/img{367}/AzInt_Px_3317) - (SampleWT_HPLCBuffer_00007)CAHPLCBuffer_3460
# (SampleWT_HPLCSample_00008/img{368}/AzInt_Px_3318) - (SampleWT_HPLCBuffer_00007)CAHPLCBuffer_3460
# (SampleWT_HPLCSample_00008/img{369}/AzInt_Px_3319) - (SampleWT_HPLCBuffer_00007)CAHPLCBuffer_3460
# (SampleWT_HPLCSample_00008/img{370}/AzInt_Px_3320) - (SampleWT_HPLCBuffer_00007)CAHPLCBuffer_3460
# (SampleWT_HPLCSample_00008/img{371}/AzInt_Px_3321) - (SampleWT_HPLCBuffer_00007)CAHPLCBuffer_3460
# (SampleWT_HPLCSample_00008/img{372}/AzInt_Px_3322) - (SampleWT_HPLCBuffer_00007)CAHPLCBuffer_3460
# (SampleWT_HPLCSample_00008/img{373}/AzInt_Px_3323) - (SampleWT_HPLCBuffer_00007)CAHPLCBuffer_3460
# (SampleWT_HPLCSample_00008/img{374}/AzInt_Px_3324) - (SampleWT_HPLCBuffer_00007)CAHPLCBuffer_3460
# (SampleWT_HPLCSample_00008/img{375}/AzInt_Px_3325) - (SampleWT_HPLCBuffer_00007)CAHPLCBuffer_3460
# (SampleWT_HPLCSample_00008/img{376}/AzInt_Px_3326) - (SampleWT_HPLCBuffer_00007)CAHPLCBuffer_3460
# (SampleWT_HPLCSample_00008/img{377}/AzInt_Px_3327) - (SampleWT_HPLCBuffer_00007)CAHPLCBuffer_3460
# (SampleWT_HPLCSample_00008/img{378}/AzInt_Px_3328) - (SampleWT_HPLCBuffer_00007)CAHPLCBuffer_3460
# (SampleWT_HPLCSample_00008/img{379}/AzInt_Px_3329) - (SampleWT_HPLCBuffer_00007)CAHPLCBuffer_3460
# (SampleWT_HPLCSample_00008/img{380}/AzInt_Px_3330) - (SampleWT_HPLCBuffer_00007)CAHPLCBuffer_3460
# (SampleWT_HPLCSample_00008/img{381}/AzInt_Px_3331) - (SampleWT_HPLCBuffer_00007)CAHPLCBuffer_3460
# (SampleWT_HPLCSample_00008/img{382}/AzInt_Px_3332) - (SampleWT_HPLCBuffer_00007)CAHPLCBuffer_3460
# (SampleWT_HPLCSample_00008/img{383}/AzInt_Px_3333) - (SampleWT_HPLCBuffer_00007)CAHPLCBuffer_3460
# (SampleWT_HPLCSample_00008/img{384}/AzInt_Px_3334) - (SampleWT_HPLCBuffer_00007)CAHPLCBuffer_3460
# (SampleWT_HPLCSample_00008/img{385}/AzInt_Px_3335) - (SampleWT_HPLCBuffer_00007)CAHPLCBuffer_3460
# (SampleWT_HPLCSample_00008/img{386}/AzInt_Px_3336) - (SampleWT_HPLCBuffer_00007)CAHPLCBuffer_3460
# (SampleWT_HPLCSample_00008/img{387}/AzInt_Px_3337) - (SampleWT_HPLCBuffer_00007)CAHPLCBuffer_3460
# (SampleWT_HPLCSample_00008/img{388}/AzInt_Px_3338) - (SampleWT_HPLCBuffer_00007)CAHPLCBuffer_3460
# (SampleWT_HPLCSample_00008/img{389}/AzInt_Px_3339) - (SampleWT_HPLCBuffer_00007)CAHPLCBuffer_3460
# (SampleWT_HPLCSample_00008/img{390}/AzInt_Px_3340) - (SampleWT_HPLCBuffer_00007)CAHPLCBuffer_3460
# (SampleWT_HPLCSample_00008/img{391}/AzInt_Px_3341) - (SampleWT_HPLCBuffer_00007)CAHPLCBuffer_3460
# (SampleWT_HPLCSample_00008/img{392}/AzInt_Px_3342) - (SampleWT_HPLCBuffer_00007)CAHPLCBuffer_3460
# (SampleWT_HPLCSample_00008/img{393}/AzInt_Px_3343) - (SampleWT_HPLCBuffer_00007)CAHPLCBuffer_3460
# (SampleWT_HPLCSample_00008/img{394}/AzInt_Px_3344) - (SampleWT_HPLCBuffer_00007)CAHPLCBuffer_3460
# (SampleWT_HPLCSample_00008/img{395}/AzInt_Px_3345) - (SampleWT_HPLCBuffer_00007)CAHPLCBuffer_3460
# (SampleWT_HPLCSample_00008/img{396}/AzInt_Px_3346) - (SampleWT_HPLCBuffer_00007)CAHPLCBuffer_3460
# (SampleWT_HPLCSample_00008/img{397}/AzInt_Px_3347) - (SampleWT_HPLCBuffer_00007)CAHPLCBuffer_3460
# (SampleWT_HPLCSample_00008/img{398}/AzInt_Px_3348) - (SampleWT_HPLCBuffer_00007)CAHPLCBuffer_3460
# (SampleWT_HPLCSample_00008/img{399}/AzInt_Px_3349) - (SampleWT_HPLCBuffer_00007)CAHPLCBuffer_3460
# (SampleWT_HPLCSample_00008/img{400}/AzInt_Px_3350) - (SampleWT_HPLCBuffer_00007)CAHPLCBuffer_3460
# (SampleWT_HPLCSample_00008/img{401}/AzInt_Px_3351) - (SampleWT_HPLCBuffer_00007)CAHPLCBuffer_3460
# (SampleWT_HPLCSample_00008/img{402}/AzInt_Px_3352) - (SampleWT_HPLCBuffer_00007)CAHPLCBuffer_3460
# (SampleWT_HPLCSample_00008/img{403}/AzInt_Px_3353) - (SampleWT_HPLCBuffer_00007)CAHPLCBuffer_3460
# (SampleWT_HPLCSample_00008/img{404}/AzInt_Px_3354) - (SampleWT_HPLCBuffer_00007)CAHPLCBuffer_3460
# (SampleWT_HPLCSample_00008/img{405}/AzInt_Px_3355) - (SampleWT_HPLCBuffer_00007)CAHPLCBuffer_3460
# (SampleWT_HPLCSample_00008/img{406}/AzInt_Px_3356) - (SampleWT_HPLCBuffer_00007)CAHPLCBuffer_3460
# (SampleWT_HPLCSample_00008/img{407}/AzInt_Px_3357) - (SampleWT_HPLCBuffer_00007)CAHPLCBuffer_3460
# (SampleWT_HPLCSample_00008/img{408}/AzInt_Px_3358) - (SampleWT_HPLCBuffer_00007)CAHPLCBuffer_3460
# (SampleWT_HPLCSample_00008/img{409}/AzInt_Px_3359) - (SampleWT_HPLCBuffer_00007)CAHPLCBuffer_3460
# (SampleWT_HPLCSample_00008/img{410}/AzInt_Px_3360) - (SampleWT_HPLCBuffer_00007)CAHPLCBuffer_3460
# (SampleWT_HPLCSample_00008/img{411}/AzInt_Px_3361) - (SampleWT_HPLCBuffer_00007)CAHPLCBuffer_3460
# (SampleWT_HPLCSample_00008/img{412}/AzInt_Px_3362) - (SampleWT_HPLCBuffer_00007)CAHPLCBuffer_3460
# (SampleWT_HPLCSample_00008/img{413}/AzInt_Px_3363) - (SampleWT_HPLCBuffer_00007)CAHPLCBuffer_3460
# (SampleWT_HPLCSample_00008/img{414}/AzInt_Px_3364) - (SampleWT_HPLCBuffer_00007)CAHPLCBuffer_3460
# (SampleWT_HPLCSample_00008/img{415}/AzInt_Px_3365) - (SampleWT_HPLCBuffer_00007)CAHPLCBuffer_3460
# (SampleWT_HPLCSample_00008/img{416}/AzInt_Px_3366) - (SampleWT_HPLCBuffer_00007)CAHPLCBuffer_3460
# (SampleWT_HPLCSample_00008/img{417}/AzInt_Px_3367) - (SampleWT_HPLCBuffer_00007)CAHPLCBuffer_3460
# (SampleWT_HPLCSample_00008/img{418}/AzInt_Px_3368) - (SampleWT_HPLCBuffer_00007)CAHPLCBuffer_3460
# (SampleWT_HPLCSample_00008/img{419}/AzInt_Px_3369) - (SampleWT_HPLCBuffer_00007)CAHPLCBuffer_3460
# (SampleWT_HPLCSample_00008/img{420}/AzInt_Px_3370) - (SampleWT_HPLCBuffer_00007)CAHPLCBuffer_3460
# (SampleWT_HPLCSample_00008/img{421}/AzInt_Px_3371) - (SampleWT_HPLCBuffer_00007)CAHPLCBuffer_3460
# (SampleWT_HPLCSample_00008/img{422}/AzInt_Px_3372) - (SampleWT_HPLCBuffer_00007)CAHPLCBuffer_3460
# (SampleWT_HPLCSample_00008/img{423}/AzInt_Px_3373) - (SampleWT_HPLCBuffer_00007)CAHPLCBuffer_3460
# (SampleWT_HPLCSample_00008/img{424}/AzInt_Px_3374) - (SampleWT_HPLCBuffer_00007)CAHPLCBuffer_3460
# (SampleWT_HPLCSample_00008/img{425}/AzInt_Px_3375) - (SampleWT_HPLCBuffer_00007)CAHPLCBuffer_3460
# (SampleWT_HPLCSample_00008/img{426}/AzInt_Px_3376) - (SampleWT_HPLCBuffer_00007)CAHPLCBuffer_3460
# (SampleWT_HPLCSample_00008/img{427}/AzInt_Px_3377) - (SampleWT_HPLCBuffer_00007)CAHPLCBuffer_3460
# (SampleWT_HPLCSample_00008/img{428}/AzInt_Px_3378) - (SampleWT_HPLCBuffer_00007)CAHPLCBuffer_3460
# (SampleWT_HPLCSample_00008/img{429}/AzInt_Px_3379) - (SampleWT_HPLCBuffer_00007)CAHPLCBuffer_3460
# (SampleWT_HPLCSample_00008/img{430}/AzInt_Px_3380) - (SampleWT_HPLCBuffer_00007)CAHPLCBuffer_3460
# (SampleWT_HPLCSample_00008/img{431}/AzInt_Px_3381) - (SampleWT_HPLCBuffer_00007)CAHPLCBuffer_3460
# (SampleWT_HPLCSample_00008/img{432}/AzInt_Px_3382) - (SampleWT_HPLCBuffer_00007)CAHPLCBuffer_3460
# (SampleWT_HPLCSample_00008/img{433}/AzInt_Px_3383) - (SampleWT_HPLCBuffer_00007)CAHPLCBuffer_3460
# (SampleWT_HPLCSample_00008/img{434}/AzInt_Px_3384) - (SampleWT_HPLCBuffer_00007)CAHPLCBuffer_3460
# (SampleWT_HPLCSample_00008/img{435}/AzInt_Px_3385) - (SampleWT_HPLCBuffer_00007)CAHPLCBuffer_3460
# (SampleWT_HPLCSample_00008/img{436}/AzInt_Px_3386) - (SampleWT_HPLCBuffer_00007)CAHPLCBuffer_3460
# (SampleWT_HPLCSample_00008/img{437}/AzInt_Px_3387) - (SampleWT_HPLCBuffer_00007)CAHPLCBuffer_3460
# (SampleWT_HPLCSample_00008/img{438}/AzInt_Px_3388) - (SampleWT_HPLCBuffer_00007)CAHPLCBuffer_3460
# (SampleWT_HPLCSample_00008/img{439}/AzInt_Px_3389) - (SampleWT_HPLCBuffer_00007)CAHPLCBuffer_3460
# (SampleWT_HPLCSample_00008/img{440}/AzInt_Px_3390) - (SampleWT_HPLCBuffer_00007)CAHPLCBuffer_3460
# (SampleWT_HPLCSample_00008/img{441}/AzInt_Px_3391) - (SampleWT_HPLCBuffer_00007)CAHPLCBuffer_3460
# (SampleWT_HPLCSample_00008/img{442}/AzInt_Px_3392) - (SampleWT_HPLCBuffer_00007)CAHPLCBuffer_3460
# (SampleWT_HPLCSample_00008/img{443}/AzInt_Px_3393) - (SampleWT_HPLCBuffer_00007)CAHPLCBuffer_3460
# (SampleWT_HPLCSample_00008/img{444}/AzInt_Px_3394) - (SampleWT_HPLCBuffer_00007)CAHPLCBuffer_3460
# (SampleWT_HPLCSample_00008/img{445}/AzInt_Px_3395) - (SampleWT_HPLCBuffer_00007)CAHPLCBuffer_3460
# (SampleWT_HPLCSample_00008/img{446}/AzInt_Px_3396) - (SampleWT_HPLCBuffer_00007)CAHPLCBuffer_3460
# (SampleWT_HPLCSample_00008/img{447}/AzInt_Px_3397) - (SampleWT_HPLCBuffer_00007)CAHPLCBuffer_3460
# (SampleWT_HPLCSample_00008/img{448}/AzInt_Px_3398) - (SampleWT_HPLCBuffer_00007)CAHPLCBuffer_3460
# (SampleWT_HPLCSample_00008/img{449}/AzInt_Px_3399) - (SampleWT_HPLCBuffer_00007)CAHPLCBuffer_3460
# (SampleWT_HPLCSample_00008/img{450}/AzInt_Px_3400) - (SampleWT_HPLCBuffer_00007)CAHPLCBuffer_3460
# (SampleWT_HPLCSample_00008/img{451}/AzInt_Px_3401) - (SampleWT_HPLCBuffer_00007)CAHPLCBuffer_3460
# (SampleWT_HPLCSample_00008/img{452}/AzInt_Px_3402) - (SampleWT_HPLCBuffer_00007)CAHPLCBuffer_3460
# (SampleWT_HPLCSample_00008/img{453}/AzInt_Px_3403) - (SampleWT_HPLCBuffer_00007)CAHPLCBuffer_3460
# (SampleWT_HPLCSample_00008/img{454}/AzInt_Px_3404) - (SampleWT_HPLCBuffer_00007)CAHPLCBuffer_3460
# (SampleWT_HPLCSample_00008/img{455}/AzInt_Px_3405) - (SampleWT_HPLCBuffer_00007)CAHPLCBuffer_3460
# (SampleWT_HPLCSample_00008/img{456}/AzInt_Px_3406) - (SampleWT_HPLCBuffer_00007)CAHPLCBuffer_3460
# (SampleWT_HPLCSample_00008/img{457}/AzInt_Px_3407) - (SampleWT_HPLCBuffer_00007)CAHPLCBuffer_3460
# (SampleWT_HPLCSample_00008/img{458}/AzInt_Px_3408) - (SampleWT_HPLCBuffer_00007)CAHPLCBuffer_3460
# (SampleWT_HPLCSample_00008/img{459}/AzInt_Px_3409) - (SampleWT_HPLCBuffer_00007)CAHPLCBuffer_3460
# (SampleWT_HPLCSample_00008/img{460}/AzInt_Px_3410) - (SampleWT_HPLCBuffer_00007)CAHPLCBuffer_3460
# (SampleWT_HPLCSample_00008/img{461}/AzInt_Px_3411) - (SampleWT_HPLCBuffer_00007)CAHPLCBuffer_3460
# (SampleWT_HPLCSample_00008/img{462}/AzInt_Px_3412) - (SampleWT_HPLCBuffer_00007)CAHPLCBuffer_3460
# (SampleWT_HPLCSample_00008/img{463}/AzInt_Px_3413) - (SampleWT_HPLCBuffer_00007)CAHPLCBuffer_3460
# (SampleWT_HPLCSample_00008/img{464}/AzInt_Px_3414) - (SampleWT_HPLCBuffer_00007)CAHPLCBuffer_3460
# (SampleWT_HPLCSample_00008/img{465}/AzInt_Px_3415) - (SampleWT_HPLCBuffer_00007)CAHPLCBuffer_3460
# (SampleWT_HPLCSample_00008/img{466}/AzInt_Px_3416) - (SampleWT_HPLCBuffer_00007)CAHPLCBuffer_3460
# (SampleWT_HPLCSample_00008/img{467}/AzInt_Px_3417) - (SampleWT_HPLCBuffer_00007)CAHPLCBuffer_3460
# (SampleWT_HPLCSample_00008/img{468}/AzInt_Px_3418) - (SampleWT_HPLCBuffer_00007)CAHPLCBuffer_3460
# (SampleWT_HPLCSample_00008/img{469}/AzInt_Px_3419) - (SampleWT_HPLCBuffer_00007)CAHPLCBuffer_3460
# (SampleWT_HPLCSample_00008/img{470}/AzInt_Px_3420) - (SampleWT_HPLCBuffer_00007)CAHPLCBuffer_3460
# (SampleWT_HPLCSample_00008/img{471}/AzInt_Px_3421) - (SampleWT_HPLCBuffer_00007)CAHPLCBuffer_3460
# (SampleWT_HPLCSample_00008/img{472}/AzInt_Px_3422) - (SampleWT_HPLCBuffer_00007)CAHPLCBuffer_3460
# (SampleWT_HPLCSample_00008/img{473}/AzInt_Px_3423) - (SampleWT_HPLCBuffer_00007)CAHPLCBuffer_3460
# (SampleWT_HPLCSample_00008/img{474}/AzInt_Px_3424) - (SampleWT_HPLCBuffer_00007)CAHPLCBuffer_3460
# (SampleWT_HPLCSample_00008/img{475}/AzInt_Px_3425) - (SampleWT_HPLCBuffer_00007)CAHPLCBuffer_3460
# (SampleWT_HPLCSample_00008/img{476}/AzInt_Px_3426) - (SampleWT_HPLCBuffer_00007)CAHPLCBuffer_3460
# (SampleWT_HPLCSample_00008/img{477}/AzInt_Px_3427) - (SampleWT_HPLCBuffer_00007)CAHPLCBuffer_3460
# (SampleWT_HPLCSample_00008/img{478}/AzInt_Px_3428) - (SampleWT_HPLCBuffer_00007)CAHPLCBuffer_3460
# (SampleWT_HPLCSample_00008/img{479}/AzInt_Px_3429) - (SampleWT_HPLCBuffer_00007)CAHPLCBuffer_3460
# (SampleWT_HPLCSample_00008/img{480}/AzInt_Px_3430) - (SampleWT_HPLCBuffer_00007)CAHPLCBuffer_3460
# (SampleWT_HPLCSample_00008/img{481}/AzInt_Px_3431) - (SampleWT_HPLCBuffer_00007)CAHPLCBuffer_3460
# (SampleWT_HPLCSample_00008/img{482}/AzInt_Px_3432) - (SampleWT_HPLCBuffer_00007)CAHPLCBuffer_3460
# (SampleWT_HPLCSample_00008/img{483}/AzInt_Px_3433) - (SampleWT_HPLCBuffer_00007)CAHPLCBuffer_3460
# (SampleWT_HPLCSample_00008/img{484}/AzInt_Px_3434) - (SampleWT_HPLCBuffer_00007)CAHPLCBuffer_3460
# (SampleWT_HPLCSample_00008/img{485}/AzInt_Px_3435) - (SampleWT_HPLCBuffer_00007)CAHPLCBuffer_3460
# (SampleWT_HPLCSample_00008/img{486}/AzInt_Px_3436) - (SampleWT_HPLCBuffer_00007)CAHPLCBuffer_3460
# (SampleWT_HPLCSample_00008/img{487}/AzInt_Px_3437) - (SampleWT_HPLCBuffer_00007)CAHPLCBuffer_3460
# (SampleWT_HPLCSample_00008/img{488}/AzInt_Px_3438) - (SampleWT_HPLCBuffer_00007)CAHPLCBuffer_3460
# (SampleWT_HPLCSample_00008/img{489}/AzInt_Px_3439) - (SampleWT_HPLCBuffer_00007)CAHPLCBuffer_3460
# (SampleWT_HPLCSample_00008/img{490}/AzInt_Px_3440) - (SampleWT_HPLCBuffer_00007)CAHPLCBuffer_3460
# (SampleWT_HPLCSample_00008/img{491}/AzInt_Px_3441) - (SampleWT_HPLCBuffer_00007)CAHPLCBuffer_3460
# (SampleWT_HPLCSample_00008/img{492}/AzInt_Px_3442) - (SampleWT_HPLCBuffer_00007)CAHPLCBuffer_3460
# (SampleWT_HPLCSample_00008/img{493}/AzInt_Px_3443) - (SampleWT_HPLCBuffer_00007)CAHPLCBuffer_3460
# (SampleWT_HPLCSample_00008/img{494}/AzInt_Px_3444) - (SampleWT_HPLCBuffer_00007)CAHPLCBuffer_3460
# (SampleWT_HPLCSample_00008/img{495}/AzInt_Px_3445) - (SampleWT_HPLCBuffer_00007)CAHPLCBuffer_3460
# (SampleWT_HPLCSample_00008/img{496}/AzInt_Px_3446) - (SampleWT_HPLCBuffer_00007)CAHPLCBuffer_3460
# (SampleWT_HPLCSample_00008/img{497}/AzInt_Px_3447) - (SampleWT_HPLCBuffer_00007)CAHPLCBuffer_3460
# (SampleWT_HPLCSample_00008/img{498}/AzInt_Px_3448) - (SampleWT_HPLCBuffer_00007)CAHPLCBuffer_3460
# (SampleWT_HPLCSample_00008/img{499}/AzInt_Px_3449) - (SampleWT_HPLCBuffer_00007)CAHPLCBuffer_3460
# (SampleWT_HPLCSample_00008/img{500}/AzInt_Px_3450) - (SampleWT_HPLCBuffer_00007)CAHPLCBuffer_3460
# (SampleWT_HPLCSample_00008/img{501}/AzInt_Px_3451) - (SampleWT_HPLCBuffer_00007)CAHPLCBuffer_3460
# (SampleWT_HPLCSample_00008/img{502}/AzInt_Px_3452) - (SampleWT_HPLCBuffer_00007)CAHPLCBuffer_3460
# (SampleWT_HPLCSample_00008/img{503}/AzInt_Px_3453) - (SampleWT_HPLCBuffer_00007)CAHPLCBuffer_3460
# (SampleWT_HPLCSample_00008/img{504}/AzInt_Px_3454) - (SampleWT_HPLCBuffer_00007)CAHPLCBuffer_3460
# (SampleWT_HPLCSample_00008/img{505}/AzInt_Px_3455) - (SampleWT_HPLCBuffer_00007)CAHPLCBuffer_3460
# (SampleWT_HPLCSample_00008/img{506}/AzInt_Px_3456) - (SampleWT_HPLCBuffer_00007)CAHPLCBuffer_3460
# (SampleWT_HPLCSample_00008/img{507}/AzInt_Px_3457) - (SampleWT_HPLCBuffer_00007)CAHPLCBuffer_3460
# (SampleWT_HPLCSample_00008/img{508}/AzInt_Px_3458) - (SampleWT_HPLCBuffer_00007)CAHPLCBuffer_3460
# (SampleWT_HPLCSample_00008/img{509}/AzInt_Px_3459) - (SampleWT_HPLCBuffer_00007)CAHPLCBuffer_3460
#
# Filtered Input:
# (SampleWT_HPLCSample_00008/img{285}/AzInt_Px_3235) - (SampleWT_HPLCBuffer_00007)CAHPLCBuffer_3460
# (SampleWT_HPLCSample_00008/img{286}/AzInt_Px_3236) - (SampleWT_HPLCBuffer_00007)CAHPLCBuffer_3460
# (SampleWT_HPLCSample_00008/img{287}/AzInt_Px_3237) - (SampleWT_HPLCBuffer_00007)CAHPLCBuffer_3460
# (SampleWT_HPLCSample_00008/img{288}/AzInt_Px_3238) - (SampleWT_HPLCBuffer_00007)CAHPLCBuffer_3460
# (SampleWT_HPLCSample_00008/img{289}/AzInt_Px_3239) - (SampleWT_HPLCBuffer_00007)CAHPLCBuffer_3460
# (SampleWT_HPLCSample_00008/img{290}/AzInt_Px_3240) - (SampleWT_HPLCBuffer_00007)CAHPLCBuffer_3460
# (SampleWT_HPLCSample_00008/img{291}/AzInt_Px_3241) - (SampleWT_HPLCBuffer_00007)CAHPLCBuffer_3460
# (SampleWT_HPLCSample_00008/img{292}/AzInt_Px_3242) - (SampleWT_HPLCBuffer_00007)CAHPLCBuffer_3460
# (SampleWT_HPLCSample_00008/img{293}/AzInt_Px_3243) - (SampleWT_HPLCBuffer_00007)CAHPLCBuffer_3460
# (SampleWT_HPLCSample_00008/img{294}/AzInt_Px_3244) - (SampleWT_HPLCBuffer_00007)CAHPLCBuffer_3460
# (SampleWT_HPLCSample_00008/img{295}/AzInt_Px_3245) - (SampleWT_HPLCBuffer_00007)CAHPLCBuffer_3460
# (SampleWT_HPLCSample_00008/img{296}/AzInt_Px_3246) - (SampleWT_HPLCBuffer_00007)CAHPLCBuffer_3460
# (SampleWT_HPLCSample_00008/img{297}/AzInt_Px_3247) - (SampleWT_HPLCBuffer_00007)CAHPLCBuffer_3460
# (SampleWT_HPLCSample_00008/img{298}/AzInt_Px_3248) - (SampleWT_HPLCBuffer_00007)CAHPLCBuffer_3460
# (SampleWT_HPLCSample_00008/img{299}/AzInt_Px_3249) - (SampleWT_HPLCBuffer_00007)CAHPLCBuffer_3460
# (SampleWT_HPLCSample_00008/img{300}/AzInt_Px_3250) - (SampleWT_HPLCBuffer_00007)CAHPLCBuffer_3460
# (SampleWT_HPLCSample_00008/img{301}/AzInt_Px_3251) - (SampleWT_HPLCBuffer_00007)CAHPLCBuffer_3460
# (SampleWT_HPLCSample_00008/img{302}/AzInt_Px_3252) - (SampleWT_HPLCBuffer_00007)CAHPLCBuffer_3460
# (SampleWT_HPLCSample_00008/img{0}/AzInt_Px_2950) - (SampleWT_HPLCBuffer_00007)CAHPLCBuffer_3460
# (SampleWT_HPLCSample_00008/img{0}/AzInt_Px_2950) - (SampleWT_HPLCBuffer_00007)CAHPLCBuffer_3460
#
# min:                                              0.005
# max:                                              0.03
# RgStdCoef:                                        2.0
# Guinier_Zone_Qmax_Factor:                         3.0
# Guinier_Zone_Qmin_Factor:                         1.2
# Aggregate_fluctuation_window:                     30.0
#####################################################################################################
q(A-1)              I(q)AvHPLCSample_3463_Sub_3462_SampleWT_HPLCSample_00008AzInt_Px      Sig(q)AvHPLCSample_3463_Sub_3462_SampleWT_HPLCSample_00008AzInt_Px    
0.0                 nan                                                                   nan                                                                   
0.000456097033704   nan                                                                   nan                                                                   
0.000912194061635   nan                                                                   nan                                                                   
0.00136829107802    nan                                                                   nan                                                                   
0.00182438807709    nan                                                                   nan                                                                   
0.00228048505307    nan                                                                   nan                                                                   
0.00273658200018    nan                                                                   nan                                                                   
0.00319267891267    nan                                                                   nan                                                                   
0.00364877578474    nan                                                                   nan                                                                   
0.00410487261063    0.000408438115267                                                     0.00596797728833                                                      
0.00456096938457    0.012669138508                                                        0.00164839041719                                                      
0.00501706610079    0.0142112724049                                                       0.00109881471215                                                      
0.0054731627535     0.0165274023209                                                       0.000883337615624                                                     
0.00592925933695    0.0170754808332                                                       0.000715537284903                                                     
0.00638535584535    0.019267575552                                                        0.000604194714217                                                     
0.00684145227294    0.0188482465642                                                       0.000517864078943                                                     
0.00729754861394    0.0197569713687                                                       0.000465464195154                                                     
0.00775364486259    0.0197156417835                                                       0.000403655061647                                                     
0.00820974101309    0.0201214213695                                                       0.000364887185422                                                     
0.0086658370597     0.0200937594535                                                       0.000341867513768                                                     
0.00912193299662    0.019934960724                                                        0.000310967056517                                                     
0.0095780288181     0.0200191986952                                                       0.000288870614763                                                     
0.0100341245183     0.0202646973206                                                       0.000265773410166                                                     
0.0104902200916     0.0197844166683                                                       0.000252122626284                                                     
0.0109463155321     0.0202974110901                                                       0.000240223985687                                                     
0.011402410834      0.0200050512865                                                       0.000226602516738                                                     
0.0118585059917     0.0199236468984                                                       0.000215255486224                                                     
0.0123146009992     0.0200266994315                                                       0.000206942378094                                                     
0.0127706958509     0.0201930019727                                                       0.000199831737216                                                     
0.013226790541      0.0203760341926                                                       0.000194390747357                                                     
0.0136828850637     0.019678996962                                                        0.000183403073288                                                     
0.0141389794132     0.0200329868935                                                       0.000181262167079                                                     
0.0145950735837     0.0202024999097                                                       0.000175718469037                                                     
0.0150511675695     0.0197295759123                                                       0.000170773294807                                                     
0.0155072613649     0.0201518995603                                                       0.000166838771046                                                     
0.0159633549639     0.0199313695039                                                       0.000160874569072                                                     
0.016419448361      0.0197636746027                                                       0.000158310915142                                                     
0.0168755415502     0.0194892970604                                                       0.000155763494253                                                     
0.0173316345259     0.0198237852397                                                       0.000150692643548                                                     
0.0177877272822     0.0196651953078                                                       0.000148806399062                                                     
0.0182438198133     0.0196192895384                                                       0.000145067724466                                                     
0.0186999121136     0.0195732620904                                                       0.000143849935615                                                     
0.0191560041772     0.0198010058789                                                       0.000141850567622                                                     
0.0196120959984     0.0195500474479                                                       0.000137749379231                                                     
0.0200681875713     0.019731518357                                                        0.000137664658746                                                     
0.0205242788903     0.0193930755248                                                       0.000134325623111                                                     
0.0209803699495     0.0190874121753                                                       0.000131906627464                                                     
0.0214364607432     0.0191566827752                                                       0.000130084513107                                                     
0.0218925512656     0.019312634083                                                        0.000128460152098                                                     
0.0223486415109     0.0191623615556                                                       0.000127174648092                                                     
0.0228047314733     0.0193001326351                                                       0.000125353144391                                                     
0.0232608211472     0.0191376458365                                                       0.00012408380256                                                      
0.0237169105266     0.0190895596644                                                       0.000121816861704                                                     
0.0241729996059     0.018951949541                                                        0.000120457467145                                                     
0.0246290883792     0.0190306481317                                                       0.000120600968584                                                     
0.0250851768409     0.0190089348322                                                       0.00011722237756                                                      
0.0255412649851     0.0189917722625                                                       0.000116375055412                                                     
0.025997352806      0.019036027362                                                        0.00011603699991                                                      
0.0264534402979     0.0186965529734                                                       0.00011422900007                                                      
0.026909527455      0.0187448156492                                                       0.000113201815265                                                     
0.0273656142715     0.0187055732042                                                       0.000111003699602                                                     
0.0278217007417     0.0184656830705                                                       0.000110199813076                                                     
0.0282777868598     0.018478049443                                                        0.00011043692569                                                      
0.0287338726201     0.0183063191039                                                       0.000107530538574                                                     
0.0291899580166     0.0182453299092                                                       0.000106541858483                                                     
0.0296460430438     0.0181110039882                                                       0.000106426773908                                                     
0.0301021276957     0.0181410987488                                                       0.000105310859102                                                     
0.0305582119667     0.0182099339666                                                       0.000105193056765                                                     
0.0310142958509     0.0182073032714                                                       0.000102928242176                                                     
0.0314703793426     0.0181602450517                                                       0.000103100818629                                                     
0.0319264624361     0.0179414704506                                                       0.000101590277064                                                     
0.0323825451255     0.0177443361621                                                       0.000101068209308                                                     
0.0328386274051     0.0177586138795                                                       9.95655879901e-05                                                     
0.033294709269      0.0176935366793                                                       9.82963555182e-05                                                     
0.0337507907116     0.0175899882154                                                       9.85939569378e-05                                                     
0.0342068717271     0.017582015228                                                        9.77674749172e-05                                                     
0.0346629523097     0.0174596413505                                                       9.61693681257e-05                                                     
0.0351190324535     0.0174398574967                                                       9.62658776044e-05                                                     
0.035575112153      0.0172728667669                                                       9.49168224069e-05                                                     
0.0360311914022     0.0173362759411                                                       9.44097581165e-05                                                     
0.0364872701954     0.0172228340862                                                       9.39090943745e-05                                                     
0.0369433485268     0.0170670576495                                                       9.2375949281e-05                                                      
0.0373994263907     0.016872390203                                                        9.31004562024e-05                                                     
0.0378555037813     0.0169560885786                                                       9.14177023564e-05                                                     
0.0383115806928     0.0168904993142                                                       9.10299666329e-05                                                     
0.0387676571194     0.0169072186004                                                       9.01377654536e-05                                                     
0.0392237330555     0.0167688274173                                                       8.96736296792e-05                                                     
0.0396798084951     0.0165890608698                                                       8.92613329155e-05                                                     
0.0401358834326     0.0165823015005                                                       8.81789461484e-05                                                     
0.0405919578621     0.0166261700609                                                       9.00227608902e-05                                                     
0.041048031778      0.0163704698221                                                       8.98615037947e-05                                                     
0.0415041051743     0.016183624                                                           9.03885547176e-05                                                     
0.0419601780454     0.0163444706984                                                       9.08467025675e-05                                                     
0.0424162503855     0.0162706256897                                                       9.00578125799e-05                                                     
0.0428723221888     0.0160802679971                                                       9.02781158227e-05                                                     
0.0433283934496     0.0159984075342                                                       9.03147432642e-05                                                     
0.043784464162      0.0158774431791                                                       9.01145842592e-05                                                     
0.0442405343203     0.0159560511546                                                       9.0355152516e-05                                                      
0.0446966039187     0.0158839035378                                                       8.886313515e-05                                                       
0.0451526729515     0.0154869376414                                                       8.89056795515e-05                                                     
0.0456087414129     0.0156039621806                                                       9.01256341335e-05                                                     
0.0460648092971     0.0154518731371                                                       8.88249141707e-05                                                     
0.0465208765984     0.0154934546488                                                       8.8373168175e-05                                                      
0.0469769433109     0.0153920363688                                                       8.85170653076e-05                                                     
0.0474330094289     0.0153555206566                                                       8.78044733109e-05                                                     
0.0478890749467     0.0151446472893                                                       8.82733419162e-05                                                     
0.0483451398584     0.0152291512346                                                       8.7791979641e-05                                                      
0.0488012041584     0.0151507170398                                                       8.74254006374e-05                                                     
0.0492572678407     0.0149597854799                                                       8.71022822419e-05                                                     
0.0497133308997     0.0151708229802                                                       8.71309955048e-05                                                     
0.0501693933296     0.0148287014492                                                       8.67331783714e-05                                                     
0.0506254551246     0.0147109861571                                                       8.55892722268e-05                                                     
0.0510815162789     0.0145891699802                                                       8.62203991256e-05                                                     
0.0515375767869     0.0145367940599                                                       8.57895860564e-05                                                     
0.0519936366426     0.0143292218508                                                       8.52866228128e-05                                                     
0.0524496958404     0.0142700358384                                                       8.51445114626e-05                                                     
0.0529057543744     0.0141965896413                                                       8.41973042159e-05                                                     
0.0533618122389     0.0141490992173                                                       8.40821918962e-05                                                     
0.0538178694282     0.0142071134631                                                       8.50309153987e-05                                                     
0.0542739259364     0.0139356374227                                                       8.33865165302e-05                                                     
0.0547299817578     0.0140016123061                                                       8.40814875466e-05                                                     
0.0551860368866     0.0137148503205                                                       8.29337033117e-05                                                     
0.055642091317      0.0137362835459                                                       8.236663509e-05                                                       
0.0560981450433     0.0136924811368                                                       8.26707790288e-05                                                     
0.0565541980598     0.0135282171436                                                       8.22781083549e-05                                                     
0.0570102503606     0.0134295952563                                                       8.21955967846e-05                                                     
0.0574663019399     0.0134130822889                                                       8.18002707342e-05                                                     
0.0579223527921     0.0131149502768                                                       8.09039703162e-05                                                     
0.0583784029113     0.0132056116809                                                       8.15559760074e-05                                                     
0.0588344522917     0.0131570715444                                                       8.0367313699e-05                                                      
0.0592905009276     0.0129297754997                                                       8.12486598156e-05                                                     
0.0597465488133     0.0128846760867                                                       7.97055017075e-05                                                     
0.0602025959429     0.0126990972558                                                       7.98555723864e-05                                                     
0.0606586423107     0.0127322150346                                                       8.0047380724e-05                                                      
0.061114687911      0.0125795716699                                                       7.88557017701e-05                                                     
0.0615707327378     0.0126009678244                                                       7.9908744634e-05                                                      
0.0620267767856     0.0125492364583                                                       7.78823449088e-05                                                     
0.0624828200485     0.0124574605014                                                       7.86953973811e-05                                                     
0.0629388625207     0.0123065155537                                                       7.84420778355e-05                                                     
0.0633949041964     0.0121331740261                                                       7.79517631665e-05                                                     
0.06385094507       0.012040145758                                                        7.73120244504e-05                                                     
0.0643069851357     0.0120986082813                                                       7.72030740817e-05                                                     
0.0647630243876     0.0117722484419                                                       7.71414746132e-05                                                     
0.0652190628199     0.0119525169293                                                       7.73154880623e-05                                                     
0.0656751004271     0.0118028500522                                                       7.61354838873e-05                                                     
0.0661311372032     0.0116138772557                                                       7.63019251399e-05                                                     
0.0665871731425     0.01148436197                                                         7.57100174498e-05                                                     
0.0670432082392     0.0115072957778                                                       7.60946982181e-05                                                     
0.0674992424875     0.0113436926234                                                       7.52656188442e-05                                                     
0.0679552758818     0.0112782133107                                                       7.48582605492e-05                                                     
0.0684113084162     0.0111755806153                                                       7.50801818875e-05                                                     
0.0688673400849     0.0111792604172                                                       7.47789536267e-05                                                     
0.0693233708823     0.0110727233258                                                       7.44241168734e-05                                                     
0.0697794008024     0.0109110155737                                                       7.36745747289e-05                                                     
0.0702354298396     0.0108709520018                                                       7.40085002989e-05                                                     
0.0706914579881     0.0107079705394                                                       7.34095800497e-05                                                     
0.0711474852422     0.0105915480442                                                       7.31986648352e-05                                                     
0.0716035115959     0.0106023045227                                                       7.30126203695e-05                                                     
0.0720595370437     0.0104628342035                                                       7.27379260296e-05                                                     
0.0725155615796     0.0102950981725                                                       7.27993504613e-05                                                     
0.072971585198      0.0103975448529                                                       7.19366815641e-05                                                     
0.0734276078931     0.0100801274558                                                       7.19839576693e-05                                                     
0.0738836296591     0.00997510897043                                                      7.14831985384e-05                                                     
0.0743396504903     0.0100370656326                                                       7.14822451368e-05                                                     
0.0747956703808     0.00997630703088                                                      7.1590155744e-05                                                      
0.075251689325      0.00995765980955                                                      7.08905009514e-05                                                     
0.0757077073169     0.00989051730975                                                      7.08094149587e-05                                                     
0.076163724351      0.00963209223494                                                      7.04828968546e-05                                                     
0.0766197404214     0.00971370344083                                                      7.13029830856e-05                                                     
0.0770757555223     0.0094830028643                                                       7.22942509742e-05                                                     
0.077531769648      0.0094423370361                                                       7.23474635535e-05                                                     
0.0779877827928     0.0092785668237                                                       7.36218333063e-05                                                     
0.0784437949507     0.00935407518013                                                      7.31260410664e-05                                                     
0.0788998061162     0.00915342246304                                                      7.39010826825e-05                                                     
0.0793558162833     0.00904867518049                                                      7.351245495e-05                                                       
0.0798118254464     0.00891566684598                                                      7.39384470055e-05                                                     
0.0802678335997     0.008738139566                                                        7.47146559067e-05                                                     
0.0807238407374     0.00868712927819                                                      7.34958143646e-05                                                     
0.0811798468538     0.00872088355994                                                      7.43727240343e-05                                                     
0.081635851943      0.00842718066028                                                      7.4204245356e-05                                                      
0.0820918559994     0.00848799356907                                                      7.42177323159e-05                                                     
0.0825478590171     0.00850078825858                                                      7.5242795643e-05                                                      
0.0830038609904     0.00840512503313                                                      7.42681868119e-05                                                     
0.0834598619135     0.00833810450897                                                      7.49630155946e-05                                                     
0.0839158617807     0.00820225451327                                                      7.43084423376e-05                                                     
0.0843718605861     0.0079983923583                                                       7.48838833767e-05                                                     
0.0848278583241     0.00774238517514                                                      7.48885733142e-05                                                     
0.0852838549889     0.00794155504291                                                      7.3034054966e-05                                                      
0.0857398505746     0.00786177492682                                                      7.27022538852e-05                                                     
0.0861958450756     0.0076542260069                                                       7.07313542008e-05                                                     
0.086651838486      0.00762855307061                                                      7.09852982858e-05                                                     
0.0871078308001     0.00771413865287                                                      7.04710014253e-05                                                     
0.0875638220122     0.00761391574258                                                      6.96959261965e-05                                                     
0.0880198121164     0.00753148185524                                                      6.91893247351e-05                                                     
0.0884758011071     0.00745049528493                                                      6.85920141812e-05                                                     
0.0889317889783     0.00729354209216                                                      6.81977659978e-05                                                     
0.0893877757245     0.00737068449224                                                      6.84174514071e-05                                                     
0.0898437613397     0.00710616337956                                                      6.71843031479e-05                                                     
0.0902997458183     0.0070392721562                                                       6.72307784451e-05                                                     
0.0907557291545     0.00690898448554                                                      6.65541834198e-05                                                     
0.0912117113425     0.00694574394219                                                      6.72334167929e-05                                                     
0.0916676923766     0.00696474125967                                                      6.60279309195e-05                                                     
0.0921236722509     0.00668620473292                                                      6.58069455056e-05                                                     
0.0925796509598     0.00673963333703                                                      6.56552222974e-05                                                     
0.0930356284974     0.00663546168048                                                      6.56239055058e-05                                                     
0.093491604858      0.00654111693462                                                      6.51233584835e-05                                                     
0.0939475800359     0.00653608347836                                                      6.46441875646e-05                                                     
0.0944035540252     0.00654595845301                                                      6.49634401901e-05                                                     
0.0948595268202     0.00639346908443                                                      6.41433879233e-05                                                     
0.0953154984152     0.00631365849129                                                      6.41211970827e-05                                                     
0.0957714688043     0.0061879084917                                                       6.37371318295e-05                                                     
0.0962274379819     0.00619178646899                                                      6.37430154272e-05                                                     
0.0966834059421     0.00606449544932                                                      6.33726244594e-05                                                     
0.0971393726792     0.00604302688574                                                      6.28622766229e-05                                                     
0.0975953381875     0.00598197467468                                                      6.32637658427e-05                                                     
0.0980513024611     0.00574319728246                                                      6.25038751709e-05                                                     
0.0985072654943     0.00572779954236                                                      6.19755549475e-05                                                     
0.0989632272813     0.00566678088396                                                      6.22664163413e-05                                                     
0.0994191878164     0.00565608087254                                                      6.16840416853e-05                                                     
0.0998751470938     0.00552839752913                                                      6.22150636694e-05                                                     
0.100331105108      0.00558191529024                                                      6.12442802451e-05                                                     
0.100787061853      0.0054812391839                                                       6.09637210223e-05                                                     
0.101243017322      0.00550956186109                                                      6.16089041676e-05                                                     
0.101698971511      0.00540728322626                                                      6.06428398497e-05                                                     
0.102154924414      0.00523721073065                                                      6.10165129678e-05                                                     
0.102610876024      0.00530448289767                                                      6.02006094926e-05                                                     
0.103066826336      0.00520414944229                                                      6.035975604e-05                                                       
0.103522775345      0.00513719261423                                                      6.02304553187e-05                                                     
0.103978723044      0.00496332369                                                         5.95124443372e-05                                                     
0.104434669428      0.0049957566356                                                       6.00254571498e-05                                                     
0.10489061449       0.00486227294194                                                      5.91475245604e-05                                                     
0.105346558226      0.00494323959854                                                      5.97033094568e-05                                                     
0.105802500629      0.00476525600951                                                      5.92432450461e-05                                                     
0.106258441694      0.0046316981891                                                       5.87661266857e-05                                                     
0.106714381414      0.00474463791192                                                      5.90588987991e-05                                                     
0.107170319785      0.00464286884047                                                      6.02477574908e-05                                                     
0.1076262568        0.00460068897267                                                      6.1268486931e-05                                                      
0.108082192454      0.00450704122633                                                      6.09671848768e-05                                                     
0.108538126741      0.00451737597368                                                      6.10189267714e-05                                                     
0.108994059654      0.0043758543652                                                       6.11706664397e-05                                                     
0.109449991189      0.00441622485314                                                      5.99198449078e-05                                                     
0.10990592134       0.00427961006193                                                      5.95040392297e-05                                                     
0.1103618501        0.00428814594301                                                      5.90646377554e-05                                                     
0.110817777464      0.00422683395861                                                      5.89043801571e-05                                                     
0.111273703427      0.00421566347958                                                      5.85212032653e-05                                                     
0.111729627982      0.00415290732741                                                      5.81446788067e-05                                                     
0.112185551124      0.00402068913509                                                      5.78773218009e-05                                                     
0.112641472847      0.0039336627757                                                       5.7567218662e-05                                                      
0.113097393145      0.00401074578858                                                      5.74199962068e-05                                                     
0.113553312013      0.00390707622487                                                      5.72999995332e-05                                                     
0.114009229444      0.00392462294087                                                      5.70549398715e-05                                                     
0.114465145433      0.0037214023375                                                       5.66253215941e-05                                                     
0.114921059975      0.00365508655959                                                      5.6399897274e-05                                                      
0.115376973063      0.00373899117428                                                      5.62333815211e-05                                                     
0.115832884692      0.00357485221977                                                      5.57310798608e-05                                                     
0.116288794855      0.00360711255197                                                      5.54222863526e-05                                                     
0.116744703548      0.00349391239525                                                      5.56963097667e-05                                                     
0.117200610764      0.00352008157237                                                      5.55116839533e-05                                                     
0.117656516498      0.0034269950678                                                       5.48420804993e-05                                                     
0.118112420743      0.0033778859478                                                       5.4753671632e-05                                                      
0.118568323495      0.00339349328477                                                      5.5033368392e-05                                                      
0.119024224747      0.00339202989472                                                      5.48022048377e-05                                                     
0.119480124494      0.00328599416869                                                      5.46616878806e-05                                                     
0.11993602273       0.00318647902893                                                      5.41934196706e-05                                                     
0.120391919448      0.00319901863102                                                      5.41355619486e-05                                                     
0.120847814644      0.00307954609611                                                      5.41002945948e-05                                                     
0.121303708312      0.00308523393216                                                      5.38574160244e-05                                                     
0.121759600445      0.0030584824533                                                       5.36783311873e-05                                                     
0.122215491039      0.00308118509816                                                      5.35989708489e-05                                                     
0.122671380087      0.00301747258152                                                      5.35517312325e-05                                                     
0.123127267583      0.00289061525697                                                      5.36723920011e-05                                                     
0.123583153522      0.00297236089186                                                      5.29221364772e-05                                                     
0.124039037898      0.00287601120859                                                      5.31366176615e-05                                                     
0.124494920706      0.00276770056905                                                      5.29512075928e-05                                                     
0.124950801939      0.00286204585685                                                      5.2842081306e-05                                                      
0.125406681592      0.00271811027095                                                      5.28205590086e-05                                                     
0.125862559658      0.00267200567396                                                      5.21633160798e-05                                                     
0.126318436133      0.00263391569446                                                      5.2541037118e-05                                                      
0.126774311011      0.00265151282098                                                      5.23575910854e-05                                                     
0.127230184285      0.00262827192435                                                      5.1988404893e-05                                                      
0.12768605595       0.00257770924858                                                      5.21867712258e-05                                                     
0.128141926001      0.00245877903691                                                      5.17423268796e-05                                                     
0.128597794431      0.00255634496959                                                      5.31962842409e-05                                                     
0.129053661234      0.00241526641173                                                      5.31363046368e-05                                                     
0.129509526406      0.00248821735395                                                      5.37774712485e-05                                                     
0.12996538994       0.00232353728171                                                      5.41511780088e-05                                                     
0.13042125183       0.00234205547537                                                      5.42593929774e-05                                                     
0.130877112071      0.00215820342908                                                      5.45881455888e-05                                                     
0.131332970657      0.00226199990086                                                      5.41541477817e-05                                                     
0.131788827582      0.00210990676834                                                      5.42950411313e-05                                                     
0.13224468284       0.00230656375094                                                      5.45957642453e-05                                                     
0.132700536426      0.00216266791605                                                      5.42236062056e-05                                                     
0.133156388334      0.00215708297088                                                      5.42455265773e-05                                                     
0.133612238559      0.00214381559256                                                      5.4367672306e-05                                                      
0.134068087093      0.00207413061707                                                      5.43542951964e-05                                                     
0.134523933932      0.00202074700701                                                      5.39373083474e-05                                                     
0.134979779071      0.00205278991418                                                      5.39396883056e-05                                                     
0.135435622502      0.00204513912922                                                      5.41953096044e-05                                                     
0.135891464221      0.0020238686915                                                       5.41021012251e-05                                                     
0.136347304221      0.00200843987253                                                      5.43323503105e-05                                                     
0.136803142497      0.00206395125538                                                      5.41174278688e-05                                                     
0.137258979043      0.00189952688644                                                      5.40390570926e-05                                                     
0.137714813854      0.00194795805756                                                      5.40908330673e-05                                                     
0.138170646923      0.00184138790503                                                      5.39370068775e-05                                                     
0.138626478246      0.00187844946447                                                      5.45860713809e-05                                                     
0.139082307815      0.00189491375363                                                      5.39004191907e-05                                                     
0.139538135625      0.00180391162117                                                      5.41131489764e-05                                                     
0.139993961672      0.00169718009059                                                      5.38234808691e-05                                                     
0.140449785948      0.00175441379298                                                      5.39373762244e-05                                                     
0.140905608448      0.00169328879615                                                      5.39188645337e-05                                                     
0.141361429167      0.00168140247129                                                      5.35930291127e-05                                                     
0.141817248098      0.00164524647077                                                      5.42748858429e-05                                                     
0.142273065236      0.00168738263395                                                      5.36207210274e-05                                                     
0.142728880575      0.00156757124095                                                      5.36448718338e-05                                                     
0.143184694109      0.00161274530987                                                      5.35521235798e-05                                                     
0.143640505833      0.00160831186684                                                      5.33414863964e-05                                                     
0.144096315741      0.00161774089065                                                      5.41485474429e-05                                                     
0.144552123827      0.00155745142921                                                      5.31223565102e-05                                                     
0.145007930085      0.00142026115702                                                      5.36326894164e-05                                                     
0.14546373451       0.0015052855455                                                       5.35119965523e-05                                                     
0.145919537096      0.001408030916                                                        5.28770901268e-05                                                     
0.146375337837      0.00140470873846                                                      5.36438142431e-05                                                     
0.146831136727      0.00147370187477                                                      5.29137625496e-05                                                     
0.14728693376       0.00138560444607                                                      5.34382012547e-05                                                     
0.147742728932      0.00145287696579                                                      5.34235511393e-05                                                     
0.148198522235      0.00128117446197                                                      5.28579070778e-05                                                     
0.148654313665      0.00136153046011                                                      5.30159104466e-05                                                     
0.149110103216      0.0013432057069                                                       5.24787962474e-05                                                     
0.149565890881      0.00124012926765                                                      5.31456366076e-05                                                     
0.150021676655      0.00133568613564                                                      5.30147807953e-05                                                     
0.150477460533      0.00132683941041                                                      5.24596408601e-05                                                     
0.150933242508      0.00126520202659                                                      5.28005228587e-05                                                     
0.151389022575      0.00131582807005                                                      5.20259265445e-05                                                     
0.151844800729      0.00119085941746                                                      5.26934302757e-05                                                     
0.152300576962      0.00122292556145                                                      5.20975895757e-05                                                     
0.15275635127       0.00113859205027                                                      5.19048829869e-05                                                     
0.153212123647      0.00113976517954                                                      5.22925520186e-05                                                     
0.153667894087      0.00114807213861                                                      5.17000710647e-05                                                     
0.154123662584      0.00110854714223                                                      5.17801547104e-05                                                     
0.154579429133      0.00107263622253                                                      5.12541357195e-05                                                     
0.155035193728      0.00111044730508                                                      5.17031675686e-05                                                     
0.155490956363      0.00113470688757                                                      5.18787282759e-05                                                     
0.155946717032      0.00109079981167                                                      5.17509224166e-05                                                     
0.15640247573       0.00104889348503                                                      5.15888905167e-05                                                     
0.15685823245       0.00101347179075                                                      5.09749998207e-05                                                     
0.157313987188      0.000935294546716                                                     5.13946294087e-05                                                     
0.157769739937      0.0010083759199                                                       5.16331651392e-05                                                     
0.158225490691      0.00099146165302                                                      5.12219178466e-05                                                     
0.158681239446      0.0010559174356                                                       5.13261207742e-05                                                     
0.159136986194      0.00103185406139                                                      5.11711502017e-05                                                     
0.159592730931      0.000935191715666                                                     5.12842312006e-05                                                     
0.160048473651      0.000967508091465                                                     5.09538344134e-05                                                     
0.160504214347      0.000861837063127                                                     5.09931806258e-05                                                     
0.160959953014      0.000817464145532                                                     5.07925135606e-05                                                     
0.161415689647      0.000931185466873                                                     5.12328823206e-05                                                     
0.16187142424       0.0009151928267                                                       5.0941106063e-05                                                      
0.162327156786      0.000892917576939                                                     5.06645827713e-05                                                     
0.162782887281      0.000868955482951                                                     5.09199851141e-05                                                     
0.163238615717      0.000913495792906                                                     5.07769900331e-05                                                     
0.163694342091      0.000835876177765                                                     5.10024560998e-05                                                     
0.164150066395      0.000839854557473                                                     5.05833371001e-05                                                     
0.164605788625      0.000792536587227                                                     5.04542509948e-05                                                     
0.165061508774      0.000846779800145                                                     5.07398675772e-05                                                     
0.165517226836      0.000772999016901                                                     5.03547546992e-05                                                     
0.165972942807      0.000896301769234                                                     5.06185831056e-05                                                     
0.166428656679      0.00078004150239                                                      5.05089884716e-05                                                     
0.166884368449      0.000850937958172                                                     5.04457578637e-05                                                     
0.167340078108      0.000713535175568                                                     5.04608660296e-05                                                     
0.167795785653      0.000758322621979                                                     5.01148654547e-05                                                     
0.168251491077      0.000720680090399                                                     5.01951501112e-05                                                     
0.168707194374      0.000777718781436                                                     5.01057159056e-05                                                     
0.169162895539      0.000820109201773                                                     5.05629681052e-05                                                     
0.169618594566      0.000751246598607                                                     5.01024713019e-05                                                     
0.170074291449      0.000770127046618                                                     5.00284230866e-05                                                     
0.170529986183      0.000696554391709                                                     5.02888424466e-05                                                     
0.170985678761      0.00066357143196                                                      4.96961846769e-05                                                     
0.171441369179      0.000754121032198                                                     5.03532982597e-05                                                     
0.171897057429      0.000646985416783                                                     4.96894352393e-05                                                     
0.172352743507      0.000739358477133                                                     4.9890005e-05                                                         
0.172808427407      0.000665160298411                                                     4.98344314664e-05                                                     
0.173264109123      0.000612487951644                                                     4.95110729342e-05                                                     
0.173719788649      0.000619455076883                                                     5.00768074662e-05                                                     
0.17417546598       0.000666306498587                                                     4.92967216418e-05                                                     
0.174631141109      0.000676351447903                                                     5.00158544995e-05                                                     
0.175086814032      0.000690238302718                                                     4.98505401697e-05                                                     
0.175542484742      0.000513859348554                                                     4.92385333138e-05                                                     
0.175998153233      0.000579829898952                                                     4.97802295417e-05                                                     
0.1764538195        0.000573253652155                                                     4.91127087763e-05                                                     
0.176909483537      0.000585471210221                                                     4.94260945801e-05                                                     
0.177365145339      0.000654419949717                                                     4.94370075046e-05                                                     
0.177820804899      0.000673482787754                                                     4.93768348498e-05                                                     
0.178276462212      0.000550378862239                                                     4.9425370656e-05                                                      
0.178732117272      0.000546857346826                                                     4.91136887923e-05                                                     
0.179187770074      0.000498883015078                                                     4.94284833228e-05                                                     
0.179643420611      0.000519101614885                                                     4.89693935337e-05                                                     
0.180099068878      0.000497326171324                                                     4.88825738788e-05                                                     
0.180554714869      0.000553561811375                                                     4.9288605994e-05                                                      
0.181010358579      0.000534689322285                                                     4.90624357284e-05                                                     
0.181466000001      0.000602252889961                                                     4.92229018821e-05                                                     
0.18192163913       0.000551190124691                                                     4.87528320508e-05                                                     
0.182377275961      0.000452493249476                                                     4.89899632993e-05                                                     
0.182832910487      0.000502934971134                                                     4.87900070041e-05                                                     
0.183288542702      0.000543751323582                                                     4.89369361621e-05                                                     
0.183744172602      0.000646648903114                                                     4.9066932921e-05                                                      
0.184199800179      0.000548781826128                                                     4.87054665327e-05                                                     
0.18465542543       0.000560223519274                                                     4.88847904363e-05                                                     
0.185111048347      0.000503598872975                                                     4.84704739929e-05                                                     
0.185566668925      0.000534047390617                                                     4.87247662712e-05                                                     
0.186022287158      0.00045681412704                                                      4.85020192039e-05                                                     
0.186477903041      0.000494027250632                                                     4.87422062739e-05                                                     
0.186933516568      0.00052713024475                                                      4.87745834544e-05                                                     
0.187389127733      0.000424938667881                                                     4.8240522132e-05                                                      
0.18784473653       0.000462420418047                                                     4.8338289747e-05                                                      
0.188300342953      0.000492701224847                                                     4.84378679598e-05                                                     
0.188755946998      0.00046642172955                                                      4.85129736044e-05                                                     
0.189211548658      0.000435461806297                                                     4.86620497633e-05                                                     
0.189667147927      0.000415806036155                                                     4.79188589523e-05                                                     
0.1901227448        0.000526555576903                                                     4.85257955424e-05                                                     
0.19057833927       0.00054647291243                                                      4.83096143802e-05                                                     
0.191033931333      0.000441687102549                                                     4.81637196836e-05                                                     
0.191489520982      0.000388553634838                                                     4.80144147356e-05                                                     
0.191945108212      0.000469521241771                                                     4.79694475707e-05                                                     
0.192400693017      0.00045432873643                                                      4.853419435e-05                                                       
0.192856275391      0.000374305946382                                                     4.78290186612e-05                                                     
0.193311855329      0.000423904201782                                                     4.80728865087e-05                                                     
0.193767432825      0.000437220841003                                                     4.78177164823e-05                                                     
0.194223007872      0.000363656857054                                                     4.79798013916e-05                                                     
0.194678580466      0.000403138648442                                                     4.81808560022e-05                                                     
0.1951341506        0.000424122359333                                                     4.74621724925e-05                                                     
0.195589718269      0.000402281451554                                                     4.78051232447e-05                                                     
0.196045283468      0.000349275135173                                                     4.77133206907e-05                                                     
0.196500846189      0.000316282256395                                                     4.77104001426e-05                                                     
0.196956406429      0.000327665125835                                                     4.78443497021e-05                                                     
0.19741196418       0.000425865503761                                                     4.76074609211e-05                                                     
0.197867519437      0.000372156467813                                                     4.79067425885e-05                                                     
0.198323072195      0.000367021091006                                                     4.76386438e-05                                                        
0.198778622447      0.000382583266147                                                     4.7402476492e-05                                                      
0.199234170189      0.000440681492374                                                     4.74065751595e-05                                                     
0.199689715413      0.000367248825513                                                     4.74778432705e-05                                                     
0.200145258115      0.000298120171688                                                     4.75498812224e-05                                                     
0.200600798289      0.000367405034811                                                     4.74382180215e-05                                                     
0.201056335929      0.000425130250536                                                     4.74965187472e-05                                                     
0.201511871029      0.000241437914311                                                     4.72993685937e-05                                                     
0.201967403584      0.000317001937229                                                     4.74090506927e-05                                                     
0.202422933588      0.000340648937656                                                     4.78499648508e-05                                                     
0.202878461034      0.000192151766947                                                     4.83642444618e-05                                                     
0.203333985919      0.00035661566306                                                      4.95109324502e-05                                                     
0.203789508234      0.000326195911856                                                     4.98839925174e-05                                                     
0.204245027976      0.000365845702857                                                     5.03527834475e-05                                                     
0.204700545138      0.000263725288142                                                     4.98908857607e-05                                                     
0.205156059714      0.000400720106018                                                     5.07579197362e-05                                                     
0.205611571699      0.000257988668561                                                     5.12360658957e-05                                                     
0.206067081087      0.00035658260117                                                      5.12533600482e-05                                                     
0.206522587872      0.00034654128076                                                      5.16332550312e-05                                                     
0.206978092049      0.000301013409555                                                     5.14063073238e-05                                                     
0.207433593611      0.000386545670577                                                     5.21322686073e-05                                                     
0.207889092554      0.000231329131553                                                     5.24354977537e-05                                                     
0.208344588871      0.000385195447242                                                     5.22913400878e-05                                                     
0.208800082557      0.000329587159741                                                     5.25710851946e-05                                                     
0.209255573605      0.000368275804421                                                     5.29439967968e-05                                                     
0.209711062011      0.000340556508679                                                     5.33270911328e-05                                                     
0.210166547768      0.000300947474714                                                     5.32000341576e-05                                                     
0.210622030871      0.000326224167101                                                     5.29819302981e-05                                                     
0.211077511313      0.000343480985233                                                     5.28411056992e-05                                                     
0.21153298909       0.000255794648699                                                     5.17988431457e-05                                                     
0.211988464196      0.000307458606523                                                     5.16880928003e-05                                                     
0.212443936624      0.000285490455071                                                     5.05980276239e-05                                                     
0.212899406369      0.000264513656406                                                     5.04623000448e-05                                                     
0.213354873426      0.000208527608047                                                     5.05618105487e-05                                                     
0.213810337788      0.000353724550932                                                     4.99828563387e-05                                                     
0.21426579945       0.000350721208427                                                     5.00746664357e-05                                                     
0.214721258407      0.000215945235636                                                     4.9293313991e-05                                                      
0.215176714651      0.000275608237241                                                     4.98361721674e-05                                                     
0.215632168179      0.000363729190634                                                     4.97481508924e-05                                                     
0.216087618983      0.000221595868915                                                     4.89677873195e-05                                                     
0.216543067059      0.00023123236308                                                      4.93242711249e-05                                                     
0.2169985124        0.000353240689682                                                     4.88417663664e-05                                                     
0.217453955001      0.000374161475041                                                     4.92736474463e-05                                                     
0.217909394856      0.000295430893306                                                     4.9058906659e-05                                                      
0.218364831959      0.000289292474065                                                     4.8429503231e-05                                                      
0.218820266305      0.000330696249131                                                     4.8884404515e-05                                                      
0.219275697888      0.000294849210204                                                     4.83846739645e-05                                                     
0.219731126702      0.000276889106945                                                     4.87389482451e-05                                                     
0.220186552742      0.000258824321582                                                     4.83347590633e-05                                                     
0.220641976001      0.000265768149539                                                     4.8220599505e-05                                                      
0.221097396475      0.000322084767591                                                     4.85556561735e-05                                                     
0.221552814156      0.000206548346465                                                     4.78334130628e-05                                                     
0.22200822904       0.000292735694806                                                     4.82382038327e-05                                                     
0.222463641121      0.000188324653005                                                     4.77892356166e-05                                                     
0.222919050393      0.000272148382914                                                     4.79865803201e-05                                                     
0.223374456851      0.00016977494872                                                      4.79686736922e-05                                                     
0.223829860488      0.000251689438922                                                     4.75528796388e-05                                                     
0.224285261299      0.000237051053015                                                     4.77340263911e-05                                                     
0.224740659278      0.000310297170443                                                     4.76554514684e-05                                                     
0.22519605442       0.000246526875067                                                     4.78298287788e-05                                                     
0.225651446719      0.000279390704618                                                     4.77020318121e-05                                                     
0.226106836168      0.000290045191119                                                     4.72693862337e-05                                                     
0.226562222763      0.000272978415453                                                     4.78237904244e-05                                                     
0.227017606498      0.000243858312915                                                     4.72669625624e-05                                                     
0.227472987366      0.000203624049867                                                     4.73413816521e-05                                                     
0.227928365363      0.000288796153607                                                     4.7183040301e-05                                                      
0.228383740482      0.000200898564802                                                     4.70920180305e-05                                                     
0.228839112718      0.000240468969261                                                     4.73624969763e-05                                                     
0.229294482064      0.000255456536147                                                     4.69555663933e-05                                                     
0.229749848517      0.000220012089425                                                     4.70103572505e-05                                                     
0.230205212068      0.000222453752603                                                     4.66939059781e-05                                                     
0.230660572714      0.000255790978537                                                     4.68937755663e-05                                                     
0.231115930447      0.000236165120902                                                     4.69366136271e-05                                                     
0.231571285264      0.000230816004815                                                     4.67926544691e-05                                                     
0.232026637156      0.000280528713122                                                     4.659255073e-05                                                       
0.23248198612       0.000207571189565                                                     4.6483898232e-05                                                      
0.232937332149      0.000243032833953                                                     4.66113815076e-05                                                     
0.233392675238      0.000236810691463                                                     4.63921614333e-05                                                     
0.23384801538       0.000352875261771                                                     4.67302943162e-05                                                     
0.234303352571      0.000186626041729                                                     4.65477369771e-05                                                     
0.234758686804      0.000194646048102                                                     4.62060268672e-05                                                     
0.235214018073      0.000174699904159                                                     4.65677785592e-05                                                     
0.235669346374      0.000181307601914                                                     4.58720331084e-05                                                     
0.236124671699      0.000129523420935                                                     4.62229097188e-05                                                     
0.236579994045      0.000228851734232                                                     4.62685905841e-05                                                     
0.237035313404      0.000232030750831                                                     4.63777283449e-05                                                     
0.237490629771      0.000295060402044                                                     4.63755582123e-05                                                     
0.23794594314       0.000225101133133                                                     4.5878755246e-05                                                      
0.238401253507      0.000267141128945                                                     4.62978151205e-05                                                     
0.238856560864      0.000202081257243                                                     4.60791367574e-05                                                     
0.239311865206      0.000165033573538                                                     4.60828313607e-05                                                     
0.239767166528      0.000168014947719                                                     4.58586228041e-05                                                     
0.240222464824      0.000138640671276                                                     4.56762531969e-05                                                     
0.240677760088      0.000238913396932                                                     4.60444478026e-05                                                     
0.241133052314      0.000253082259712                                                     4.55819745757e-05                                                     
0.241588341496      0.000226071654746                                                     4.55917579561e-05                                                     
0.24204362763       0.000162327139379                                                     4.54693756615e-05                                                     
0.242498910709      0.000212919932598                                                     4.54197473579e-05                                                     
0.242954190728      0.000203605647426                                                     4.56594824811e-05                                                     
0.24340946768       0.000185187192328                                                     4.48626074605e-05                                                     
0.24386474156       0.000162283144594                                                     4.52795981e-05                                                        
0.244320012363      0.000166282494405                                                     4.4974275426e-05                                                      
0.244775280082      0.000207823306096                                                     4.52434067927e-05                                                     
0.245230544713      0.000259679667948                                                     4.5160384086e-05                                                      
0.245685806248      0.000110144829608                                                     4.44492721836e-05                                                     
0.246141064683      0.000171650584571                                                     4.5043027889e-05                                                      
0.246596320012      0.000151432547825                                                     4.46387673336e-05                                                     
0.247051572229      0.000202965805867                                                     4.45594696111e-05                                                     
0.247506821328      0.000137948289481                                                     4.45028217773e-05                                                     
0.247962067304      0.00018479199694                                                      4.44766053462e-05                                                     
0.248417310151      0.000143923405093                                                     4.48381764042e-05                                                     
0.248872549864      8.62814058925e-05                                                     4.42840080965e-05                                                     
0.249327786436      0.000251229532823                                                     4.46616084951e-05                                                     
0.249783019861      0.000122578436731                                                     4.42694902406e-05                                                     
0.250238250135      0.000168947338896                                                     4.43990164928e-05                                                     
0.250693477251      0.000202173497225                                                     4.45693423296e-05                                                     
0.251148701204      0.000198636493812                                                     4.41630860429e-05                                                     
0.251603921988      0.00014637224552                                                      4.43297044445e-05                                                     
0.252059139597      0.000253161815329                                                     4.44188484947e-05                                                     
0.252514354026      0.000230136162165                                                     4.4318189768e-05                                                      
0.252969565269      0.000191132924715                                                     4.43459144242e-05                                                     
0.253424773319      0.000184631446075                                                     4.39037336171e-05                                                     
0.253879978173      0.000216780945387                                                     4.44842229292e-05                                                     
0.254335179823      0.000231257388504                                                     4.41078494806e-05                                                     
0.254790378264      0.000132726254444                                                     4.39616730738e-05                                                     
0.25524557349       0.000156203663109                                                     4.39369850199e-05                                                     
0.255700765496      0.0002087768191                                                       4.39852486223e-05                                                     
0.256155954276      0.000283862870969                                                     4.44810533023e-05                                                     
0.256611139824      0.00016239277722                                                      4.36704932412e-05                                                     
0.257066322135      0.000158902513688                                                     4.40297997452e-05                                                     
0.257521501202      0.000208805756882                                                     4.39009034251e-05                                                     
0.257976677021      0.000121657527123                                                     4.39388313289e-05                                                     
0.258431849585      0.0002029528832                                                       4.38678481326e-05                                                     
0.258887018888      0.000167085850707                                                     4.34732428008e-05                                                     
0.259342184926      0.000124149063837                                                     4.39902540954e-05                                                     
0.259797347692      6.29831547211e-05                                                     4.35613074773e-05                                                     
0.26025250718       0.000205702556236                                                     4.38439962447e-05                                                     
0.260707663385      0.000110147568095                                                     4.36069741667e-05                                                     
0.261162816302      0.000197948549627                                                     4.34461916043e-05                                                     
0.261617965924      0.000201699775525                                                     4.37608566959e-05                                                     
0.262073112245      0.000196117826337                                                     4.36731386734e-05                                                     
0.262528255261      0.000183754425322                                                     4.35992006071e-05                                                     
0.262983394965      0.000176375633123                                                     4.33727393788e-05                                                     
0.263438531351      0.000121176272223                                                     4.36049399109e-05                                                     
0.263893664415      0.000106393047894                                                     4.36223443933e-05                                                     
0.26434879415       0.000137783608194                                                     4.30900138282e-05                                                     
0.26480392055       0.000205841512379                                                     4.34096335531e-05                                                     
0.26525904361       0.000234052727178                                                     4.35011452253e-05                                                     
0.265714163325      0.000125872774673                                                     4.33748419291e-05                                                     
0.266169279687      0.000121716573359                                                     4.34852684875e-05                                                     
0.266624392693      6.08535284119e-05                                                     4.27660003942e-05                                                     
0.267079502335      8.05735762716e-05                                                     4.33392122328e-05                                                     
0.267534608609      0.000123381175902                                                     4.32521728428e-05                                                     
0.267989711508      0.000152029969252                                                     4.33431654269e-05                                                     
0.268444811028      0.000155191072903                                                     4.3124764997e-05                                                      
0.268899907161      0.000130189675604                                                     4.28715554381e-05                                                     
0.269354999903      7.3918191706e-05                                                      4.3213281473e-05                                                      
0.269810089248      0.000138566274086                                                     4.30018286563e-05                                                     
0.27026517519       0.000115932242914                                                     4.30384401607e-05                                                     
0.270720257724      7.52320421717e-05                                                     4.29257272506e-05                                                     
0.271175336843      0.000131812934739                                                     4.31195697684e-05                                                     
0.271630412542      0.000172203766275                                                     4.32601645102e-05                                                     
0.272085484815      0.000113655353427                                                     4.25793859905e-05                                                     
0.272540553657      0.000156551768911                                                     4.28968362524e-05                                                     
0.272995619062      5.7507514785e-05                                                      4.27407332698e-05                                                     
0.273450681025      0.000114829010387                                                     4.29583478368e-05                                                     
0.273905739538      0.000238895576214                                                     4.2968848817e-05                                                      
0.274360794598      0.000173915869089                                                     4.26759789828e-05                                                     
0.274815846198      0.000188442673482                                                     4.27789915282e-05                                                     
0.275270894332      0.000112321083361                                                     4.27915241953e-05                                                     
0.275725938995      0.000193452080901                                                     4.2808600657e-05                                                      
0.276180980181      0.000182140517522                                                     4.25794553647e-05                                                     
0.276636017884      0.000117420988457                                                     4.25858110414e-05                                                     
0.277091052099      -1.18073993329e-06                                                    4.2686196263e-05                                                      
0.27754608282       0.000112155276316                                                     4.24465725899e-05                                                     
0.278001110041      9.50864838869e-05                                                     4.24028594462e-05                                                     
0.278456133757      0.000170223863313                                                     4.24313642854e-05                                                     
0.278911153962      0.000110548482921                                                     4.27000562253e-05                                                     
0.27936617065       2.8529064978e-05                                                      4.26303706371e-05                                                     
0.279821183815      2.10625632748e-05                                                     4.20361790868e-05                                                     
0.280276193452      0.000105075418088                                                     4.2401657521e-05                                                      
0.280731199555      0.000121035334971                                                     4.22010949509e-05                                                     
0.281186202119      0.00023281023066                                                      4.27020513433e-05                                                     
0.281641201137      9.1151146824e-05                                                      4.20716832395e-05                                                     
0.282096196605      0.000169056621524                                                     4.23894241046e-05                                                     
0.282551188515      0.000215969082343                                                     4.25573578428e-05                                                     
0.283006176864      0.000166836771579                                                     4.20791545232e-05                                                     
0.283461161644      0.000234697412851                                                     4.24853532325e-05                                                     
0.28391614285       0.000116545852497                                                     4.18054826147e-05                                                     
0.284371120477      0.000119890511091                                                     4.2180397512e-05                                                      
0.284826094519      0.000161499990365                                                     4.24992937554e-05                                                     
0.285281064971      0.000148733010387                                                     4.20272932736e-05                                                     
0.285736031825      0.00014924146258                                                      4.22090216669e-05                                                     
0.286190995077      0.000155257784324                                                     4.18599155354e-05                                                     
0.286645954722      4.05517092112e-05                                                     4.20468514274e-05                                                     
0.287100910753      0.000217284161765                                                     4.23686485501e-05                                                     
0.287555863164      0.000104813716499                                                     4.16562037099e-05                                                     
0.288010811951      9.92448742899e-05                                                     4.19703571858e-05                                                     
0.288465757107      1.48701868762e-05                                                     4.18579200643e-05                                                     
0.288920698627      0.00021429492227                                                      4.19479568605e-05                                                     
0.289375636504      0.00015094607916                                                      4.18758434489e-05                                                     
0.289830570734      0.000129243576192                                                     4.18492075664e-05                                                     
0.290285501311      0.00012405420728                                                      4.18774357625e-05                                                     
0.290740428228      0.000222391588762                                                     4.20257867573e-05                                                     
0.291195351481      0.000136594859695                                                     4.16757791976e-05                                                     
0.291650271063      0.000167976552166                                                     4.17533857518e-05                                                     
0.292105186969      0.000170748634748                                                     4.15840737833e-05                                                     
0.292560099193      0.000138299178767                                                     4.18126166595e-05                                                     
0.293015007729      0.000169652944711                                                     4.18593081268e-05                                                     
0.293469912573      0.000127734516622                                                     4.14901783589e-05                                                     
0.293924813717      0.000106636898214                                                     4.16687030131e-05                                                     
0.294379711157      0.000119834073726                                                     4.16522073544e-05                                                     
0.294834604887      0.00018622338963                                                      4.16868496972e-05                                                     
0.2952894949        5.45832877934e-05                                                     4.13901611537e-05                                                     
0.295744381192      9.37259866279e-05                                                     4.14169581425e-05                                                     
0.296199263757      9.23176844004e-05                                                     4.16137212817e-05                                                     
0.296654142588      2.8332573878e-05                                                      4.15310307662e-05                                                     
0.297109017681      0.000222228468706                                                     4.13246544322e-05                                                     
0.29756388903       0.000153549857582                                                     4.14159135382e-05                                                     
0.298018756628      0.000115480495831                                                     4.1419508556e-05                                                      
0.298473620471      0.000145827075204                                                     4.14869115428e-05                                                     
0.298928480552      0.000114693381226                                                     4.13574182103e-05                                                     
0.299383336866      2.23998020406e-05                                                     4.10727623997e-05                                                     
0.299838189407      0.00015840141268                                                      4.13746723558e-05                                                     
0.30029303817       0.000111070301547                                                     4.12765554084e-05                                                     
0.300747883149      0.000106427116711                                                     4.12475186265e-05                                                     
0.301202724338      7.73681154884e-05                                                     4.11525717372e-05                                                     
0.301657561731      8.29352714707e-05                                                     4.10484644782e-05                                                     
0.302112395323      0.000180032049126                                                     4.1367615688e-05                                                      
0.302567225108      0.000190338526359                                                     4.10499636489e-05                                                     
0.303022051081      8.44297985526e-05                                                     4.09801859825e-05                                                     
0.303476873235      0.000150997144082                                                     4.1285099468e-05                                                      
0.303931691565      0.000197957673686                                                     4.1096678979e-05                                                      
0.304386506066      0.000153846619976                                                     4.13248881842e-05                                                     
0.304841316731      6.41395081279e-05                                                     4.06452624295e-05                                                     
0.305296123556      8.35747597762e-05                                                     4.10832410678e-05                                                     
0.305750926534      9.29638408646e-05                                                     4.08667774097e-05                                                     
0.306205725659      0.000111650367545                                                     4.08909648519e-05                                                     
0.306660520927      0.000157428158731                                                     4.11863434294e-05                                                     
0.30711531233       0.000147206912832                                                     4.06559011342e-05                                                     
0.307570099865      0.000148907036344                                                     4.0987569598e-05                                                      
0.308024883524      0.000128795300187                                                     4.09301346894e-05                                                     
0.308479663303      5.31773274614e-05                                                     4.07773087289e-05                                                     
0.308934439195      0.000173033657337                                                     4.09872493291e-05                                                     
0.309389211195      8.68845238086e-05                                                     4.04831039312e-05                                                     
0.309843979298      0.000145039352928                                                     4.09626299276e-05                                                     
0.310298743497      0.000134429181563                                                     4.07592109513e-05                                                     
0.310753503786      8.7401809578e-05                                                      4.05233180715e-05                                                     
0.311208260162      0.000147698681912                                                     4.09373840052e-05                                                     
0.311663012616      0.000168830167088                                                     4.05375874654e-05                                                     
0.312117761145      3.9991932053e-05                                                      4.07570660246e-05                                                     
0.312572505741      0.00010463734937                                                      4.04296673109e-05                                                     
0.3130272464        4.95426618403e-05                                                     4.05897322213e-05                                                     
0.313481983117      4.86283958985e-05                                                     4.05849755892e-05                                                     
0.313936715884      7.3081466052e-05                                                      4.05027131165e-05                                                     
0.314391444696      9.69091104561e-05                                                     4.05041133073e-05                                                     
0.314846169549      7.85156869023e-05                                                     4.02767420814e-05                                                     
0.315300890436      7.85944107528e-05                                                     4.05798084407e-05                                                     
0.315755607351      0.000176335121363                                                     4.06393355997e-05                                                     
0.316210320289      0.000105319899959                                                     4.03178348174e-05                                                     
0.316665029244      0.000128874031273                                                     4.05426208255e-05                                                     
0.31711973421       0.000170821516235                                                     4.02594098324e-05                                                     
0.317574435182      0.000164367820026                                                     4.04416807741e-05                                                     
0.318029132155      0.000157339317716                                                     4.04476854075e-05                                                     
0.318483825122      0.000135104966329                                                     4.02519560947e-05                                                     
0.318938514077      0.000116326645278                                                     4.0270515073e-05                                                      
0.319393199016      7.40145523157e-05                                                     4.03643203097e-05                                                     
0.319847879932      0.000125736639242                                                     4.02877086891e-05                                                     
0.32030255682       0.000150370225552                                                     4.0056590368e-05                                                      
0.320757229674      0.000148313186324                                                     4.01908558275e-05                                                     
0.321211898489      0.000132677705963                                                     4.02138111069e-05                                                     
0.321666563258      2.16129438462e-05                                                     4.02082131904e-05                                                     
0.322121223976      0.000183517555148                                                     4.01958686336e-05                                                     
0.322575880638      0.000137519081256                                                     4.00001786397e-05                                                     
0.323030533237      0.000137021334288                                                     4.01943625063e-05                                                     
0.323485181769      0.000143937431245                                                     4.01365740061e-05                                                     
0.323939826226      0.000189664390184                                                     4.02121594696e-05                                                     
0.324394466605      0.00012921259474                                                      3.99211555434e-05                                                     
0.324849102899      5.28313409609e-05                                                     3.99128635283e-05                                                     
0.325303735102      0.00013970610074                                                      4.00936249905e-05                                                     
0.325758363209      2.32574761475e-05                                                     3.9754237164e-05                                                      
0.326212987214      0.000220362492866                                                     4.00979802497e-05                                                     
0.326667607111      0.000153813384199                                                     3.99515371274e-05                                                     
0.327122222895      0.00014382663457                                                      4.01009174897e-05                                                     
0.32757683456       0.00012217536377                                                      4.07022732104e-05                                                     
0.328031442101      0.000123575670794                                                     4.07762788641e-05                                                     
0.328486045511      9.59663464641e-05                                                     4.15725624948e-05                                                     
0.328940644786      6.04110279619e-05                                                     4.1600958683e-05                                                      
0.329395239919      8.35407153568e-05                                                     4.23154846725e-05                                                     
0.329849830904      5.70375081547e-05                                                     4.24860573301e-05                                                     
0.330304417737      0.00011406251087                                                      4.24223797309e-05                                                     
0.330759000411      0.000125746394504                                                     4.29787001441e-05                                                     
0.331213578921      0.000143293726306                                                     4.28154346825e-05                                                     
0.331668153261      9.85113823231e-05                                                     4.32280427772e-05                                                     
0.332122723425      9.76951897423e-05                                                     4.33862253855e-05                                                     
0.332577289408      1.61166524622e-05                                                     4.35023960729e-05                                                     
0.333031851205      9.0493709363e-05                                                      4.41814868968e-05                                                     
0.333486408809      4.15951487458e-05                                                     4.35302008716e-05                                                     
0.333940962214      0.000155760645034                                                     4.40870375454e-05                                                     
0.334395511416      0.000164906030087                                                     4.42991749506e-05                                                     
0.334850056408      0.000193898144615                                                     4.45494813495e-05                                                     
0.335304597185      0.000207214045696                                                     4.52180589024e-05                                                     
0.335759133741      6.43643567491e-05                                                     4.4212171559e-05                                                      
0.336213666071      0.000145923206955                                                     4.4328188996e-05                                                      
0.336668194168      0.000168433886639                                                     4.33380906457e-05                                                     
0.337122718028      0.000151920294966                                                     4.32511094899e-05                                                     
0.337577237644      0.000144802749031                                                     4.29206231044e-05                                                     
0.338031753011      0.000127827147934                                                     4.2505789826e-05                                                      
0.338486264123      0.000127431400727                                                     4.26510364256e-05                                                     
0.338940770975      0.000158878135915                                                     4.2266740627e-05                                                      
0.339395273561      8.98308457682e-05                                                     4.19154445243e-05                                                     
0.339849771874      0.000140826956234                                                     4.18780030251e-05                                                     
0.340304265911      5.42437273316e-05                                                     4.19283218979e-05                                                     
0.340758755664      0.000175326381146                                                     4.21069496641e-05                                                     
0.341213241129      0.000197684846524                                                     4.17083607798e-05                                                     
0.341667722299      9.27129803167e-05                                                     4.13879709461e-05                                                     
0.342122199169      0.00023649639622                                                      4.16520217993e-05                                                     
0.342576671734      0.000128463786826                                                     4.1530468572e-05                                                      
0.343031139987      0.000137709884168                                                     4.17638194455e-05                                                     
0.343485603923      7.12353266541e-05                                                     4.18418852388e-05                                                     
0.343940063536      0.000198054239601                                                     4.29419843211e-05                                                     
0.344394518821      6.39453279142e-05                                                     4.31278295156e-05                                                     
0.344848969772      0.000198811228647                                                     4.37485355969e-05                                                     
0.345303416383      7.70428702546e-05                                                     4.33906711954e-05                                                     
0.34575785865       0.000126191858233                                                     4.38054694497e-05                                                     
0.346212296565      0.000190824233406                                                     4.42414999996e-05                                                     
0.346666730123      3.37232682425e-05                                                     4.38238463279e-05                                                     
0.34712115932       6.80352411833e-05                                                     4.39952657392e-05                                                     
0.347575584148      0.000208421767786                                                     4.3780189223e-05                                                      
0.348030004603      0.000146233677517                                                     4.44418538648e-05                                                     
0.348484420679      0.000175343792851                                                     4.45684755904e-05                                                     
0.348938832369      6.32243852955e-05                                                     4.41251689849e-05                                                     
0.34939323967       0.000187875347747                                                     4.44685606757e-05                                                     
0.349847642574      0.000121970441657                                                     4.41725570585e-05                                                     
0.350302041076      0.000190931815567                                                     4.46894253349e-05                                                     
0.350756435171      0.000159685738657                                                     4.45318635667e-05                                                     
0.351210824853      0.000153972456676                                                     4.42713825456e-05                                                     
0.351665210116      0.000160617476656                                                     4.47561619964e-05                                                     
0.352119590955      0.000162580715626                                                     4.42580688412e-05                                                     
0.352573967363      8.03464544745e-05                                                     4.47372196629e-05                                                     
0.353028339336      0.000100968299697                                                     4.385316021e-05                                                       
0.353482706868      9.00319082056e-05                                                     4.41626562371e-05                                                     
0.353937069952      0.000171034533091                                                     4.44232099136e-05                                                     
0.354391428584      0.000123918983829                                                     4.39068579861e-05                                                     
0.354845782758      0.000106377380065                                                     4.43018836366e-05                                                     
0.355300132468      7.40796456959e-05                                                     4.37474196044e-05                                                     
0.355754477708      0.0001131251373                                                       4.41292995732e-05                                                     
0.356208818473      0.000119419246511                                                     4.41989570308e-05                                                     
0.356663154757      0.000188886799552                                                     4.39036323276e-05                                                     
0.357117486554      0.000102281199908                                                     4.40802078527e-05                                                     
0.357571813859      9.20932988665e-05                                                     4.36867658486e-05                                                     
0.358026136667      5.74399407981e-05                                                     4.39872226486e-05                                                     
0.358480454971      0.000190192451064                                                     4.40805290675e-05                                                     
0.358934768766      0.000136903294507                                                     4.35638415327e-05                                                     
0.359389078046      9.80657673591e-05                                                     4.41369215397e-05                                                     
0.359843382806      0.00011273064272                                                      4.37218502627e-05                                                     
0.36029768304       8.78848376909e-05                                                     4.41033974117e-05                                                     
0.360751978742      0.000124817518881                                                     4.37066757148e-05                                                     
0.361206269907      0.000121609528358                                                     4.38060040445e-05                                                     
0.361660556529      0.000168919524839                                                     4.427066408e-05                                                       
0.362114838602      0.000154622996128                                                     4.39417416385e-05                                                     
0.362569116121      0.00017130544332                                                      4.40495030465e-05                                                     
0.36302338908       0.000116541427441                                                     4.4000982087e-05                                                      
0.363477657474      0.000130290752401                                                     4.41983965458e-05                                                     
0.363931921296      0.000188009354102                                                     4.42368925155e-05                                                     
0.364386180542      7.02487071133e-05                                                     4.39763526941e-05                                                     
0.364840435205      0.000182811001036                                                     4.41328029518e-05                                                     
0.365294685281      0.00023304362178                                                      4.41811636369e-05                                                     
0.365748930762      0.000191784724137                                                     4.43974756008e-05                                                     
0.366203171644      0.000157280964238                                                     4.42676985913e-05                                                     
0.366657407921      0.000148685524272                                                     4.42011895149e-05                                                     
0.367111639588      0.000218150205981                                                     4.46651150764e-05                                                     
0.367565866638      0.000123539375232                                                     4.4053027238e-05                                                      
0.368020089066      0.000130522047342                                                     4.45891660411e-05                                                     
0.368474306867      0.000120299717836                                                     4.40862461233e-05                                                     
0.368928520035      0.000150039697064                                                     4.44790299337e-05                                                     
0.369382728563      0.000101805138729                                                     4.43739007203e-05                                                     
0.369836932448      5.07034237025e-05                                                     4.43489349491e-05                                                     
0.370291131682      0.000102955910946                                                     4.4424056163e-05                                                      
0.370745326261      4.55070894961e-05                                                     4.41950157413e-05                                                     
0.371199516178      0.00016653759334                                                      4.46927845923e-05                                                     
0.371653701428      0.000219642115901                                                     4.46435074385e-05                                                     
0.372107882005      5.1631834496e-05                                                      4.44679410066e-05                                                     
0.372562057905      0.000120641478803                                                     4.4572769466e-05                                                      
0.37301622912       0.000110672913986                                                     4.43694896533e-05                                                     
0.373470395646      0.000129910319682                                                     4.47731544348e-05                                                     
0.373924557476      0.000256869929621                                                     4.48351708639e-05                                                     
0.374378714606      0.000195301744749                                                     4.4493760885e-05                                                      
0.37483286703       0.000136584940952                                                     4.48452912024e-05                                                     
0.375287014741      0.000194888293093                                                     4.45256686754e-05                                                     
0.375741157735      8.32081489154e-05                                                     4.48604421248e-05                                                     
0.376195296005      0.000206671983775                                                     4.43960509025e-05                                                     
0.376649429547      0.000151318513963                                                     4.48100438769e-05                                                     
0.377103558353      0.000166487765293                                                     4.48887573322e-05                                                     
0.37755768242       0.000220344093252                                                     4.48792062991e-05                                                     
0.378011801741      0.000195936284916                                                     4.47895175434e-05                                                     
0.37846591631       0.00012359453323                                                      4.45533630827e-05                                                     
0.378920026122      0.000123518796805                                                     4.49628013385e-05                                                     
0.379374131172      0.000232247868752                                                     4.48997558093e-05                                                     
0.379828231453      0.000115723131687                                                     4.47969453777e-05                                                     
0.38028232696       0.000101000199879                                                     4.50331082018e-05                                                     
0.380736417687      0.000114071207873                                                     4.4695585442e-05                                                      
0.381190503629      0.000134929228998                                                     4.51120085473e-05                                                     
0.381644584781      0.000114111016968                                                     4.48285607784e-05                                                     
0.382098661136      0.0002234347489                                                       4.48808277284e-05                                                     
0.382552732688      0.000110430731862                                                     4.50507521468e-05                                                     
0.383006799433      6.0576062641e-05                                                      4.5004107186e-05                                                      
0.383460861365      0.000242296816232                                                     4.52784975242e-05                                                     
0.383914918478      0.000159768523734                                                     4.4702070493e-05                                                      
0.384368970765      0.000266233642416                                                     4.52288233704e-05                                                     
0.384823018223      0.000132037768986                                                     4.49697730328e-05                                                     
0.385277060845      9.80544903577e-05                                                     4.51839475056e-05                                                     
0.385731098625      0.000189925259499                                                     4.53570364744e-05                                                     
0.386185131558      0.000163327330853                                                     4.47545988902e-05                                                     
0.386639159639      7.20012216913e-05                                                     4.52411984647e-05                                                     
0.387093182861      0.000121418357579                                                     4.4924373857e-05                                                      
0.387547201219      0.000103244844251                                                     4.51491275613e-05                                                     
0.388001214707      0.000104904919101                                                     4.53593341596e-05                                                     
0.388455223321      0.000149324052306                                                     4.50442964519e-05                                                     
0.388909227053      0.000245883475374                                                     4.54178228951e-05                                                     
0.389363225899      0.000122649730234                                                     4.49880589018e-05                                                     
0.389817219853      6.40936495492e-05                                                     4.51301717095e-05                                                     
0.390271208909      9.06061528287e-05                                                     4.52726551242e-05                                                     
0.390725193061      0.000156524623103                                                     4.52544163362e-05                                                     
0.391179172305      7.58652389365e-05                                                     4.54151157921e-05                                                     
0.391633146634      0.000173024379248                                                     4.49250650363e-05                                                     
0.392087116043      0.000129712746212                                                     4.54659933504e-05                                                     
0.392541080526      0.000174591016313                                                     4.5293903292e-05                                                      
0.392995040078      0.000144842315499                                                     4.54085822069e-05                                                     
0.393448994692      0.000124388383399                                                     4.5416946612e-05                                                      
0.393902944364      0.000230654395488                                                     4.52053385474e-05                                                     
0.394356889088      0.000171054033444                                                     4.56626034876e-05                                                     
0.394810828857      0.000213948734736                                                     4.55354915529e-05                                                     
0.395264763667      0.000167818728635                                                     4.52648659303e-05                                                     
0.395718693512      0.000118032412326                                                     4.53923696653e-05                                                     
0.396172618387      0.00018895079625                                                      4.54598217063e-05                                                     
0.396626538285      0.000145581075134                                                     4.57080131104e-05                                                     
0.3970804532        9.84333384878e-05                                                     4.50907919191e-05                                                     
0.397534363129      0.000127430464132                                                     4.54530061517e-05                                                     
0.397988268064      8.14458463192e-05                                                     4.52442992629e-05                                                     
0.398442168         0.000153381268356                                                     4.54338282237e-05                                                     
0.398896062932      0.000179114218065                                                     4.57163926239e-05                                                     
0.399349952853      0.000204555795569                                                     4.51570293893e-05                                                     
0.399803837759      0.000128683672925                                                     4.57636634637e-05                                                     
0.400257717644      0.000146451757524                                                     4.51020954417e-05                                                     
0.400711592502      0.000173519179931                                                     4.54040246675e-05                                                     
0.401165462327      6.58512509079e-05                                                     4.51039868814e-05                                                     
0.401619327114      0.00016012021941                                                      4.51147506526e-05                                                     
0.402073186857      0.000192492766216                                                     4.55232943462e-05                                                     
0.402527041551      0.000110207115856                                                     4.50350468631e-05                                                     
0.402980891191      0.000187230010732                                                     4.5080105794e-05                                                      
0.403434735769      0.000149460614243                                                     4.51976375277e-05                                                     
0.403888575281      0.000111160284636                                                     4.51397321952e-05                                                     
0.404342409722      0.000194402355165                                                     4.57076645411e-05                                                     
0.404796239085      0.000167330570097                                                     4.49193970696e-05                                                     
0.405250063365      0.000138345226535                                                     4.51157952266e-05                                                     
0.405703882557      0.000157902879874                                                     4.53387275137e-05                                                     
0.406157696654      7.91876922423e-05                                                     4.5151172996e-05                                                      
0.406611505651      0.000105553702003                                                     4.53996430988e-05                                                     
0.407065309543      0.000155150237825                                                     4.49701423608e-05                                                     
0.407519108324      0.000224355872492                                                     4.54925141547e-05                                                     
0.407972901988      0.000187809224562                                                     4.54671290428e-05                                                     
0.40842669053       0.00020326391343                                                      4.53188642793e-05                                                     
0.408880473945      0.000173597238938                                                     4.52267331926e-05                                                     
0.409334252225      0.000179755438122                                                     4.53543297872e-05                                                     
0.409788025367      0.000134114762684                                                     4.53776297782e-05                                                     
0.410241793364      0.000195356510017                                                     4.54270179489e-05                                                     
0.41069555621       0.000192444273779                                                     4.54080879486e-05                                                     
0.411149313901      0.000151981305622                                                     4.53829337103e-05                                                     
0.41160306643       0.000207862693432                                                     4.55621254879e-05                                                     
0.412056813792      0.000151735228998                                                     4.54279748479e-05                                                     
0.412510555982      0.000142252989044                                                     4.53072446418e-05                                                     
0.412964292993      0.000145906095007                                                     4.53726424992e-05                                                     
0.41341802482       6.47515495786e-05                                                     4.53344956906e-05                                                     
0.413871751458      0.000281229691238                                                     4.58517321405e-05                                                     
0.414325472901      0.000156103451307                                                     4.52309336022e-05                                                     
0.414779189142      7.75927402942e-05                                                     4.54397827957e-05                                                     
0.415232900178      0.000199273537507                                                     4.56418649008e-05                                                     
0.415686606002      0.000222396764425                                                     4.53788963808e-05                                                     
0.416140306608      0.000199038785307                                                     4.58214828235e-05                                                     
0.416594001991      0.000141342291999                                                     4.52933694749e-05                                                     
0.417047692145      0.000163929446559                                                     4.56268819126e-05                                                     
0.417501377065      0.00016357000442                                                      4.58163013688e-05                                                     
0.417955056745      5.14182210829e-05                                                     4.51412979567e-05                                                     
0.41840873118       0.000178804459963                                                     4.59014448155e-05                                                     
0.418862400363      0.000133940964296                                                     4.53630886248e-05                                                     
0.41931606429       0.000191341119292                                                     4.57564676468e-05                                                     
0.419769722954      0.000212043194971                                                     4.58533538841e-05                                                     
0.420223376351      0.000185212347162                                                     4.51321000162e-05                                                     
0.420677024474      0.00014827909551                                                      4.59504580034e-05                                                     
0.421130667318      0.000189569462731                                                     4.54737927949e-05                                                     
0.421584304877      0.000140475055213                                                     4.58678462276e-05                                                     
0.422037937146      0.00014157277496                                                      4.56061626111e-05                                                     
0.422491564119      0.000163844238668                                                     4.55282572921e-05                                                     
0.422945185791      0.000165723316972                                                     4.59605246269e-05                                                     
0.423398802155      0.000240420803269                                                     4.54749311347e-05                                                     
0.423852413207      0.000188436412101                                                     4.59437805145e-05                                                     
0.424306018941      7.8455347817e-05                                                      4.54654515899e-05                                                     
0.424759619351      0.000182591485106                                                     4.57799267564e-05                                                     
0.425213214431      0.000111540086687                                                     4.60178688911e-05                                                     
0.425666804177      0.000109144616137                                                     4.55316217424e-05                                                     
0.426120388581      0.000127099783402                                                     4.57041706741e-05                                                     
0.42657396764       9.92997984457e-05                                                     4.55641198794e-05                                                     
0.427027541347      0.00014066091151                                                      4.60073282656e-05                                                     
0.427481109696      0.00012719825254                                                      4.59509809365e-05                                                     
0.427934672682      0.000194589621326                                                     4.55372165113e-05                                                     
0.4283882303        0.000142961146265                                                     4.59131981325e-05                                                     
0.428841782544      6.81663958327e-05                                                     4.55213417066e-05                                                     
0.429295329408      0.000119260214525                                                     4.60399560065e-05                                                     
0.429748870886      0.000129408337178                                                     4.57394842072e-05                                                     
0.430202406974      0.000127000005745                                                     4.57337217753e-05                                                     
0.430655937665      0.000152147650288                                                     4.62038745054e-05                                                     
0.431109462954      0.000116439819219                                                     4.55413049078e-05                                                     
0.431562982835      0.000184727817887                                                     4.59772163779e-05                                                     
0.432016497303      0.00011842831472                                                      4.58065548618e-05                                                     
0.432470006352      0.000116699052413                                                     4.5999489985e-05                                                      
0.432923509977      0.000152828191926                                                     4.61555453754e-05                                                     
0.433377008172      0.000138503205477                                                     4.57617756931e-05                                                     
0.433830500931      0.000157452430961                                                     4.58715749409e-05                                                     
0.434283988248      0.000137548824892                                                     4.57391442222e-05                                                     
0.434737470119      0.000202524145187                                                     4.60962316621e-05                                                     
0.435190946538      6.55542488127e-05                                                     4.60477505331e-05                                                     
0.435644417499      7.19488041454e-05                                                     4.57382448152e-05                                                     
0.436097882996      7.75662914834e-05                                                     4.62032462637e-05                                                     
0.436551343024      0.000206523768893                                                     4.57635589503e-05                                                     
0.437004797577      0.000106445340182                                                     4.61625321673e-05                                                     
0.43745824665       0.000251783348766                                                     4.60372981268e-05                                                     
0.437911690238      0.00014119842365                                                      4.59391529073e-05                                                     
0.438365128333      0.00018650569064                                                      4.64650778267e-05                                                     
0.438818560932      0.000237687800916                                                     4.58218833904e-05                                                     
0.439271988028      0.000187120679732                                                     4.60945941229e-05                                                     
0.439725409616      0.000116442167335                                                     4.58220666301e-05                                                     
0.44017882569       0.000145660512688                                                     4.62454576379e-05                                                     
0.440632236245      0.000204992299498                                                     4.62963597333e-05                                                     
0.441085641274      0.000143485029761                                                     4.60033152318e-05                                                     
0.441539040774      4.62696295909e-05                                                     4.6094075859e-05                                                      
0.441992434737      0.000145707501399                                                     4.58416045858e-05                                                     
0.442445823159      0.000188351785069                                                     4.63424210624e-05                                                     
0.442899206033      0.000127240384302                                                     4.61449280002e-05                                                     
0.443352583354      0.000206733765857                                                     4.59763942295e-05                                                     
0.443805955117      0.000182008660847                                                     4.64726276391e-05                                                     
0.444259321317      7.55788300963e-05                                                     4.59831397362e-05                                                     
0.444712681946      0.000157483283351                                                     4.6433043646e-05                                                      
0.445166037001      0.000142012387243                                                     4.5917880482e-05                                                      
0.445619386474      0.000186568540207                                                     4.6343874285e-05                                                      
0.446072730362      0.00012170454618                                                      4.62696254087e-05                                                     
0.446526068657      0.000163468132666                                                     4.62095287775e-05                                                     
0.446979401356      0.000117725412573                                                     4.6352157265e-05                                                      
0.447432728451      0.000108541066833                                                     4.59365139086e-05                                                     
0.447886049937      0.000147391568433                                                     4.625966147e-05                                                       
0.44833936581       0.000157389459745                                                     4.63041007995e-05                                                     
0.448792676063      0.000148921252232                                                     4.63539424117e-05                                                     
0.44924598069       0.000288024339638                                                     4.65669127915e-05                                                     
0.449699279687      0.000182469616095                                                     4.60970855443e-05                                                     
0.450152573047      0.000144893213641                                                     4.65582671884e-05                                                     
0.450605860765      0.000224350968717                                                     4.63184821762e-05                                                     
0.451059142836      0.000218290679401                                                     4.61711561355e-05                                                     
0.451512419253      0.000173876224353                                                     4.68556862359e-05                                                     
0.451965690012      0.000142116309334                                                     4.61271924338e-05                                                     
0.452418955107      0.000168643713927                                                     4.67035725567e-05                                                     
0.452872214531      0.000132301331441                                                     4.70304027893e-05                                                     
0.453325468281      0.000185271568827                                                     4.85537630703e-05                                                     
0.453778716349      0.000105968792185                                                     4.95304752076e-05                                                     
0.454231958731      0.00024534206569                                                      5.04514261638e-05                                                     
0.45468519542       0.000123721423024                                                     5.09039365936e-05                                                     
0.455138426412      0.000202684965891                                                     5.14171196364e-05                                                     
0.455591651701      0.000123669309085                                                     5.21488271492e-05                                                     
0.456044871281      0.000218822406032                                                     5.23827431991e-05                                                     
0.456498085146      6.76616085643e-05                                                     5.31724023179e-05                                                     
0.456951293292      0.00019002721756                                                      5.35198467712e-05                                                     
0.457404495712      0.000194487815383                                                     5.39525063451e-05                                                     
0.457857692401      0.00014737218656                                                      5.47374674058e-05                                                     
0.458310883353      0.000100164938779                                                     5.49963027864e-05                                                     
0.458764068563      0.00025635310279                                                      5.56142903495e-05                                                     
0.459217248026      0.000105906820855                                                     5.5378962318e-05                                                      
0.459670421735      0.000159069827515                                                     5.6915267202e-05                                                      
0.460123589685      0.000118261439146                                                     5.70500162716e-05                                                     
0.460576751871      9.77505506829e-05                                                     5.65784755508e-05                                                     
0.461029908287      0.000101990410792                                                     5.80811422773e-05                                                     
0.461483058927      0.000166420738472                                                     5.80178915385e-05                                                     
0.461936203786      2.9296596781e-05                                                      5.8866656135e-05                                                      
0.462389342858      0.000130770851416                                                     5.90099159794e-05                                                     
0.462842476138      0.000149620967038                                                     5.92200881005e-05                                                     
0.46329560362       0.000124602809297                                                     6.05072179976e-05                                                     
0.463748725299      8.02186018262e-05                                                     6.00424131941e-05                                                     
0.464201841169      0.000319325192257                                                     6.16092847592e-05                                                     
0.464654951225      0.000220467007812                                                     6.12668979893e-05                                                     
0.46510805546       0.000180062566979                                                     6.12998218948e-05                                                     
0.46556115387       8.16731293152e-05                                                     6.25850104458e-05                                                     
0.466014246449      4.83396876513e-05                                                     6.22740508231e-05                                                     
0.466467333191      0.000164260561131                                                     6.28908415258e-05                                                     
0.466920414091      0.000181262626417                                                     6.38156695457e-05                                                     
0.467373489143      0.000118189071226                                                     6.35629333878e-05                                                     
0.467826558341      0.000228430512536                                                     6.48778986022e-05                                                     
0.468279621681      0.000246652168533                                                     6.43895524679e-05                                                     
0.468732679156      9.64400833586e-05                                                     6.52085678032e-05                                                     
0.469185730761      3.21107788787e-05                                                     6.63405452227e-05                                                     
0.46963877649       0.000176169753758                                                     6.6125108626e-05                                                      
0.470091816339      0.000180130599515                                                     6.70301535191e-05                                                     
0.4705448503        5.81657508465e-05                                                     6.64184973978e-05                                                     
0.47099787837       0.000188674010654                                                     6.77652316896e-05                                                     
0.471450900541      9.91879381026e-05                                                     6.79404931045e-05                                                     
0.47190391681       0.000187023429546                                                     6.76207714731e-05                                                     
0.472356927169      0.000172575139539                                                     6.90659499325e-05                                                     
0.472809931614      0.00012865397577                                                      6.76390048919e-05                                                     
0.473262930139      0.000276006305493                                                     6.96553579493e-05                                                     
0.473715922738      0.000186678586307                                                     6.88725881673e-05                                                     
0.474168909406      0.000283919719852                                                     6.91710315808e-05                                                     
0.474621890138      9.26819947468e-05                                                     6.93422582916e-05                                                     
0.475074864927      0.000200476328154                                                     6.97244372362e-05                                                     
0.475527833769      0.00022008202222                                                      7.02535271125e-05                                                     
0.475980796657      0.000183914810774                                                     6.87513391934e-05                                                     
0.476433753587      0.000183979561675                                                     7.03221089954e-05                                                     
0.476886704552      0.00014305647166                                                      6.98431164469e-05                                                     
0.477339649547      9.36057772127e-05                                                     7.02772216844e-05                                                     
0.477792588567      0.000120132820989                                                     6.97815479626e-05                                                     
0.478245521605      0.00023325629669                                                      7.01642487891e-05                                                     
0.478698448657      7.78407179672e-05                                                     7.12071421767e-05                                                     
0.479151369717      0.000153991295896                                                     7.02237514849e-05                                                     
0.47960428478       0.00012225069034                                                      7.05328967086e-05                                                     
0.480057193839      9.5707906595e-05                                                      7.02126606385e-05                                                     
0.480510096889      0.000128924194311                                                     7.10756157377e-05                                                     
0.480962993925      0.000278731628385                                                     7.25990869521e-05                                                     
0.481415884942      8.93121063611e-05                                                     7.0995274176e-05                                                      
0.481868769932      0.000231677276576                                                     7.1486904725e-05                                                      
0.482321648892      0.000164669771359                                                     7.2011627152e-05                                                      
0.482774521816      0.000181317236441                                                     7.28262936159e-05                                                     
0.483227388697      0.000206297002369                                                     7.38750983077e-05                                                     
0.483680249531      5.83967888131e-05                                                     7.11954973222e-05                                                     
0.484133104312      0.000286383248399                                                     7.36370557404e-05                                                     
0.484585953035      -5.66784758169e-06                                                    7.30281709011e-05                                                     
0.485038795693      0.000100834748419                                                     7.38551076592e-05                                                     
0.485491632281      6.216223747e-05                                                       7.35605488801e-05                                                     
0.485944462794      0.000183692758802                                                     7.41058118901e-05                                                     
0.486397287227      0.00026390370654                                                      7.51418142425e-05                                                     
0.486850105573      0.000296593429161                                                     7.47112936198e-05                                                     
0.487302917827      0.000144737391915                                                     7.47187798848e-05                                                     
0.487755723984      0.000125697623759                                                     7.51973302912e-05                                                     
0.488208524038      0.000236419869419                                                     7.58647024981e-05                                                     
0.488661317984      0.000292151630428                                                     7.70490834255e-05                                                     
0.489114105815      4.03251404141e-05                                                     7.56027681283e-05                                                     
0.489566887527      8.39824114653e-05                                                     7.6328029593e-05                                                      
0.490019663114      0.0002244119039                                                       7.63762873824e-05                                                     
0.490472432571      0.000137525366843                                                     7.72341295437e-05                                                     
0.490925195891      8.57975096446e-05                                                     7.78079518089e-05                                                     
0.49137795307       6.60749803388e-05                                                     7.64464696406e-05                                                     
0.491830704101      5.98333569614e-05                                                     7.80417132775e-05                                                     
0.49228344898       0.000158902984562                                                     7.82880571279e-05                                                     
0.492736187701      0.000141134336979                                                     7.86603580413e-05                                                     
0.493188920257      0.000148033639583                                                     7.8575909121e-05                                                      
0.493641646645      0.000137785847355                                                     7.85797390058e-05                                                     
0.494094366857      7.30130955884e-05                                                     7.97383622672e-05                                                     
0.49454708089       0.000150456128442                                                     8.01515841314e-05                                                     
0.494999788736      7.74052979608e-05                                                     7.90907474041e-05                                                     
0.495452490391      0.000166345080515                                                     8.0409622935e-05                                                      
0.495905185849      0.000124625542039                                                     8.08389030776e-05                                                     
0.496357875104      -1.05379566349e-05                                                    8.11391290581e-05                                                     
0.496810558152      0.000180449320556                                                     8.1716758586e-05                                                      
0.497263234986      6.12531409868e-05                                                     8.04688140692e-05                                                     
0.4977159056        0.000235624414028                                                     8.21392247807e-05                                                     
0.498168569991      0.000142197431131                                                     8.28810341915e-05                                                     
0.498621228151      6.47571484401e-05                                                     8.21844064855e-05                                                     
0.499073880075      0.00019086111904                                                      8.2180084565e-05                                                      
0.499526525759      0.000157798660473                                                     8.3430414281e-05                                                      
0.499979165195      -7.09253230431e-06                                                    8.3720176729e-05                                                      
0.50043179838       -2.02407141314e-05                                                    8.41625415067e-05                                                     
0.500884425306      0.000115435441785                                                     8.29676104487e-05                                                     
0.50133704597       6.20847988942e-05                                                     8.4385812022e-05                                                      
0.501789660364      0.000409389213442                                                     8.58371810712e-05                                                     
0.502242268485      0.000162488992594                                                     8.58502839277e-05                                                     
0.502694870325      0.0001442741009                                                       8.48717015186e-05                                                     
0.50314746588       0.000289890864558                                                     8.57912227861e-05                                                     
0.503600055145      0.000183127092053                                                     8.67814462978e-05                                                     
0.504052638113      0.000288915035457                                                     8.733664649e-05                                                       
0.504505214779      0.000131161352616                                                     8.70852343307e-05                                                     
0.504957785137      0.000183498747407                                                     8.71830681208e-05                                                     
0.505410349183      0.0002056435092                                                       8.80660654107e-05                                                     
0.50586290691       0.000129379514195                                                     8.83241990644e-05                                                     
0.506315458313      0.000237596051621                                                     8.89187465639e-05                                                     
0.506768003387      0.000128038071546                                                     8.83397979542e-05                                                     
0.507220542125      0.000236590990495                                                     8.94645833846e-05                                                     
0.507673074523      0.000115923724283                                                     8.97172577473e-05                                                     
0.508125600575      0.000215319858722                                                     9.05651789537e-05                                                     
0.508578120276      0.000245480052432                                                     9.00149678099e-05                                                     
0.509030633619      2.65561160699e-05                                                     9.0917401716e-05                                                      
0.5094831406        0.000264652375147                                                     9.1150633002e-05                                                      
0.509935641213      0.000173761655884                                                     9.16504223765e-05                                                     
0.510388135452      0.000116472193304                                                     9.32567890877e-05                                                     
0.510840623312      0.000185711989222                                                     9.18464793146e-05                                                     
0.511293104787      0.000133243434333                                                     9.33061231405e-05                                                     
0.511745579872      5.69248580558e-05                                                     9.31161366825e-05                                                     
0.512198048561      0.000377423371662                                                     9.39940777331e-05                                                     
0.51265051085       0.000373874457282                                                     9.5116295946e-05                                                      
0.513102966731      0.000184792811369                                                     9.43918562561e-05                                                     
0.5135554162        0.000349868150565                                                     9.59852265861e-05                                                     
0.514007859252      0.000222244158274                                                     9.51180724339e-05                                                     
0.51446029588       0.00028081324424                                                      9.66999420204e-05                                                     
0.51491272608       0.000175622246621                                                     9.71041913889e-05                                                     
0.515365149845      -2.90573313542e-06                                                    9.61503193238e-05                                                     
0.515817567171      -1.5924178964e-05                                                     9.76955820317e-05                                                     
0.516269978051      0.000310877424733                                                     9.82068342334e-05                                                     
0.516722382481      3.26189390325e-05                                                     9.78920607983e-05                                                     
0.517174780454      0.00014935011421                                                      9.96294745286e-05                                                     
0.517627171965      0.000109039474723                                                     9.90105667877e-05                                                     
0.51807955701       0.000266687101132                                                     0.000100310348841                                                     
0.518531935581      8.95943273981e-05                                                     0.0001010438815                                                       
0.518984307674      0.000141477042692                                                     0.000100181050598                                                     
0.519436673283      0.000358183579391                                                     0.000102980243696                                                     
0.519889032403      7.36879179046e-06                                                     0.000100810006164                                                     
0.520341385028      -1.35666505673e-05                                                    0.000102423660856                                                     
0.520793731153      0.000134535906139                                                     0.000103662019961                                                     
0.521246070772      1.11198635928e-05                                                     0.000102990478387                                                     
0.521698403879      -3.44358585455e-05                                                    0.000105057789808                                                     
0.52215073047       0.000274360818577                                                     0.000104122008525                                                     
0.522603050539      0.000110291609646                                                     0.00010594425538                                                      
0.523055364079      0.000144136940823                                                     0.000105384001811                                                     
0.523507671086      9.37339083413e-05                                                     0.000106404325079                                                     
0.523959971555      0.00020574279391                                                      0.000109409985152                                                     
0.524412265479      0.00018166482996                                                      0.0001062750454                                                       
0.524864552853      0.000170989962228                                                     0.000108316091857                                                     
0.525316833672      9.90742629974e-05                                                     0.000109828409857                                                     
0.52576910793       0.00015425290846                                                      0.000108748592704                                                     
0.526221375622      0.000160854660282                                                     0.000111941538378                                                     
0.526673636742      0.000176278292376                                                     0.000110491630044                                                     
0.527125891284      0.000247481446804                                                     0.000112112005422                                                     
0.527578139244      0.000317618125075                                                     0.000113218929889                                                     
0.528030380615      0.000346812688321                                                     0.000112602524574                                                     
0.528482615393      -2.83165496973e-05                                                    0.000115307833517                                                     
0.528934843571      0.000140136433443                                                     0.000113528628562                                                     
0.529387065145      0.000445749459036                                                     0.000116453994063                                                     
0.529839280108      0.000212962578843                                                     0.000117061363551                                                     
0.530291488455      0.000337662252035                                                     0.000116014285064                                                     
0.530743690182      7.90576776526e-07                                                     0.000118214259632                                                     
0.531195885281      4.16055725864e-05                                                     0.000117947868034                                                     
0.531648073748      0.000227362241134                                                     0.000119211982489                                                     
0.532100255577      5.64429967126e-05                                                     0.00012112866986                                                      
0.532552430763      0.000380950933252                                                     0.000120373473374                                                     
0.533004599301      0.000325770300003                                                     0.000122779912055                                                     
0.533456761184      -3.23378924179e-06                                                    0.000121315927613                                                     
0.533908916407      8.80820522644e-05                                                     0.000124335635692                                                     
0.534361064965      0.000350649107782                                                     0.000126211504851                                                     
0.534813206852      -8.24668624253e-05                                                    0.000122665416553                                                     
0.535265342064      0.000150471641238                                                     0.000127269082821                                                     
0.535717470593      1.73627132407e-05                                                     0.000126084171835                                                     
0.536169592436      0.000114652075523                                                     0.000128879506062                                                     
0.536621707585      0.000171655318813                                                     0.000130508280196                                                     
0.537073816037      0.000163634225889                                                     0.000128747753727                                                     
0.537525917785      0.000286096493187                                                     0.000132139988094                                                     
0.537978012824      -0.000105960378428                                                    0.000131224413261                                                     
0.538430101148      -6.85504520406e-05                                                    0.000132976342459                                                     
0.538882182752      0.000108207030694                                                     0.000136129980395                                                     
0.53933425763       0.000167129679858                                                     0.000133802261101                                                     
0.539786325778      0.00036210296875                                                      0.000137320324024                                                     
0.540238387189      -4.60313940193e-05                                                    0.000138227662099                                                     
0.540690441858      0.000135990464024                                                     0.00013938842964                                                      
0.541142489779      4.55286755481e-05                                                     0.000141562096509                                                     
0.541594530948      0.000170495145924                                                     0.000140602500544                                                     
0.542046565358      1.41619535447e-05                                                     0.00014181945778                                                      
0.542498593004      0.000162980872443                                                     0.000144820525849                                                     
0.54295061388       0.000307050280175                                                     0.000147272188746                                                     
0.543402627982      -5.66071786384e-05                                                    0.000148096197739                                                     
0.543854635303      0.000181505064248                                                     0.000146840792378                                                     
0.544306635839      0.000255559720593                                                     0.000150551634467                                                     
0.544758629583      -3.21122454746e-06                                                    0.000152490110883                                                     
0.54521061653       0.00026364677429                                                      0.000154796117957                                                     
0.545662596675      0.000404391687047                                                     0.00015674873556                                                      
0.546114570012      0.000231541511598                                                     0.000155495855558                                                     
0.546566536536      9.99320085622e-05                                                     0.000158898355523                                                     
0.547018496241      0.000142258219988                                                     0.000159888642527                                                     
0.547470449122      0.000324860955071                                                     0.000165080597589                                                     
0.547922395174      0.000741711032502                                                     0.00016728005364                                                      
0.54837433439       0.000310733110794                                                     0.000164990286987                                                     
0.548826266765      1.33646557522e-05                                                     0.000168660352759                                                     
0.549278192295      1.39997608087e-05                                                     0.000169797862286                                                     
0.549730110972      2.03577003029e-05                                                     0.00017481179637                                                      
0.550182022793      0.000101647650714                                                     0.000173568396526                                                     
0.550633927752      0.000224663408377                                                     0.000176925225066                                                     
0.551085825842      0.000161716300384                                                     0.000181987875629                                                     
0.551537717059      0.000170049041506                                                     0.000180895415046                                                     
0.551989601396      0.000354236375071                                                     0.000188230390623                                                     
0.55244147885       9.9891283814e-05                                                      0.000190007593864                                                     
0.552893349413      1.7290244396e-05                                                      0.000188114365697                                                     
0.553345213082      0.000516735822682                                                     0.000197239595372                                                     
0.553797069849      0.000449673307352                                                     0.000197096020124                                                     
0.55424891971       4.64803305293e-05                                                     0.00020375856057                                                      
0.55470076266       -9.33818898929e-05                                                    0.000206406817192                                                     
0.555152598692      0.000196115002383                                                     0.000206072774735                                                     
0.555604427801      0.000163486693553                                                     0.000215042993442                                                     
0.556056249983      0.000607072444036                                                     0.000219073794285                                                     
0.55650806523       0.000468029674641                                                     0.000222747517305                                                     
0.556959873539      0.000176963972819                                                     0.000228069525316                                                     
0.557411674903      0.000423556537456                                                     0.000231823311319                                                     
0.557863469317      -9.33563867533e-05                                                    0.000237258781554                                                     
0.558315256776      3.73257033625e-05                                                     0.000240353484247                                                     
0.558767037273      -1.23172814298e-06                                                    0.000249435780285                                                     
0.559218810804      0.000409689117931                                                     0.000261653664489                                                     
0.559670577364      0.00055937489696                                                      0.000262986990144                                                     
0.560122336946      7.79247906262e-05                                                     0.000270640109031                                                     
0.560574089545      0.000468203160069                                                     0.000281296330859                                                     
0.561025835156      -0.000339011299627                                                    0.000292569616002                                                     
0.561477573773      0.00018419307939                                                      0.000304068776935                                                     
0.561929305391      0.000460840836657                                                     0.00031187940326                                                      
0.562381030005      -0.000509967227258                                                    0.000326346416834                                                     
0.562832747608      -0.000138266466916                                                    0.000341686577819                                                     
0.563284458196      0.000264851197597                                                     0.000363477996424                                                     
0.563736161763      0.000249685728778                                                     0.000385390987471                                                     
0.564187858303      -0.000270597298607                                                    0.000405740906782                                                     
0.564639547812      4.23664011672e-05                                                     0.00045497361546                                                      
0.565091230283      -2.02480262262e-05                                                    0.000473265933714                                                     
0.565542905711      6.26708558804e-05                                                     0.000526504075277                                                     
0.565994574091      0.000824729961632                                                     0.000651876129795                                                     
0.566446235417      0.000401269692788                                                     0.00078011623201                                                      
0.566897889684      -0.000433076842125                                                    0.000883159610531                                                     
0.567349536886      nan                                                                   nan                                                                   
